# Supplementary material for: 4-Dimethyl­amino-N′-(4-nitro­benzyl­idene)benzohydrazide methanol monosolvate
Source: Acta Crystallogr Sect E Struct Rep Online. 2012 Sep 1;68(Pt 10):o2828. doi: 10.1107/S1600536812037063 (PMC3470190; doi:10.1107/S1600536812037063)
Supplement: Supplementary file 2 [file e-68-o2828-Isup2.hkl]

# 
# h,k,l, Fc-squared, Fo-squared, sigma(Fo-squared) and status flag 
# 
data_I
_shelx_title ' y50_0m in P-1' 
_shelx_refln_list_code          4 
_shelx_F_calc_maximum      178.12 
_exptl_crystal_F_000       364.00 
_reflns_d_resolution_high  0.8255 
 
loop_ 
 _symmetry_equiv_pos_as_xyz 
 'x, y, z' 
 '-x, -y, -z' 
 
_cell_length_a     6.6621 
_cell_length_b    10.6685 
_cell_length_c    13.3437 
_cell_angle_alpha  72.279 
_cell_angle_beta   83.444 
_cell_angle_gamma  73.984 
 
_shelx_F_squared_multiplier     1.000 
 
loop_ 
 _refln_index_h 
 _refln_index_k 
 _refln_index_l 
 _refln_F_squared_calc 
 _refln_F_squared_meas 
 _refln_F_squared_sigma 
 _refln_observed_status 
   1   0   0    11237.05     8636.60    236.16 o 
   2   0   0      176.40      197.19      4.15 o 
   3   0   0        4.86        5.92      0.49 o 
   4   0   0        4.24        4.14      0.49 o 
   5   0   0        5.43        3.42      0.49 o 
   6   0   0        0.01       -0.37      0.49 o 
   7   0   0        0.80        1.40      0.98 o 
  -6   1   0        2.96        2.05      0.97 o 
  -5   1   0       27.35       28.14      1.48 o 
  -4   1   0        6.05        8.22      0.58 o 
  -3   1   0       23.98       24.07      0.81 o 
  -2   1   0       58.67       73.12      1.72 o 
  -1   1   0       40.39       27.78      1.24 o 
   1   1   0      105.40       81.83      6.02 o 
   2   1   0       46.68       40.94      1.33 o 
   3   1   0       48.00       62.72      1.62 o 
   4   1   0      172.39      179.62      4.04 o 
   5   1   0        1.83        2.39      0.49 o 
   6   1   0       10.15        8.44      1.00 o 
   7   1   0        3.17        3.08      0.79 o 
  -6   2   0        4.35        5.04      1.12 o 
  -5   2   0      127.38      127.12      3.23 o 
  -4   2   0      375.02      380.90      8.03 o 
  -3   2   0       22.72       30.18      0.97 o 
  -2   2   0     1114.57     1188.00     23.83 o 
  -1   2   0        0.24        1.12      0.28 o 
   0   2   0      459.44      366.60     24.79 o 
   1   2   0      223.50      197.27      4.95 o 
   2   2   0      950.34     1046.57     21.08 o 
   3   2   0        1.89        0.65      0.44 o 
   4   2   0      901.47     1028.51     20.92 o 
   5   2   0        0.45        0.19      0.62 o 
   6   2   0       24.25       21.71      1.35 o 
   7   2   0        2.66        2.46      0.88 o 
  -6   3   0       21.64       25.21      2.24 o 
  -5   3   0       11.54       16.25      1.39 o 
  -4   3   0        2.23        3.62      0.53 o 
  -3   3   0       13.65        9.99      0.65 o 
  -2   3   0        2.26        1.57      0.23 o 
  -1   3   0      117.99      111.67      5.32 o 
   0   3   0       34.93       36.18      4.06 o 
   1   3   0        1.37        1.40      0.40 o 
   2   3   0      669.30      691.45     14.02 o 
   3   3   0      302.43      339.49      7.17 o 
   4   3   0      736.73      803.34     20.11 o 
   5   3   0        1.90        5.46      0.70 o 
   6   3   0       18.95       16.25      2.24 o 
   7   3   0       18.67       21.93      3.36 o 
   8   3   0        0.23        3.36      1.40 o 
  -6   4   0       40.28       39.78      2.80 o 
  -5   4   0      326.09      336.19     12.61 o 
  -4   4   0      219.12      216.29      5.94 o 
  -3   4   0       94.58       87.91      2.67 o 
  -2   4   0        3.54        2.28      0.56 o 
  -1   4   0        0.34        0.09      0.28 o 
   0   4   0      222.00      218.12      4.53 o 
   1   4   0      102.97      102.21      2.50 o 
   2   4   0       42.12       40.99      1.18 o 
   3   4   0      160.53      183.37      4.46 o 
   4   4   0      335.70      373.34      7.98 o 
   5   4   0        6.29        5.63      0.65 o 
   6   4   0       35.44       36.28      1.98 o 
   7   4   0        9.26       11.70      1.28 o 
  -5   5   0       20.34       21.01      2.24 o 
  -4   5   0       26.37       28.65      1.68 o 
  -3   5   0        0.28       -0.28      0.56 o 
  -2   5   0       51.12       54.98      1.87 o 
  -1   5   0      256.31      242.38      6.34 o 
   0   5   0       18.10       26.33      1.68 o 
   1   5   0      268.08      247.22      6.71 o 
   2   5   0      263.86      242.92      6.20 o 
   3   5   0        0.01       -0.54      0.36 o 
   4   5   0        0.25       -0.11      0.36 o 
   5   5   0       19.97       19.28      1.44 o 
   6   5   0       17.61       18.51      1.58 o 
   7   5   0       30.38       35.40      2.07 o 
  -5   6   0       16.35       20.17      2.52 o 
  -4   6   0        2.36        3.64      1.40 o 
  -3   6   0        0.01       -0.40      0.84 o 
  -2   6   0       48.31       54.56      1.95 o 
  -1   6   0      332.78      370.34      9.51 o 
   0   6   0       93.28       95.31      2.21 o 
   1   6   0       44.51       34.51      1.11 o 
   2   6   0        9.87        8.25      0.96 o 
   3   6   0        1.07        1.04      0.41 o 
   4   6   0        0.45       -0.11      0.43 o 
   5   6   0        5.89        5.61      0.69 o 
   6   6   0        0.02       -0.28      0.98 o 
   7   6   0        0.49        1.40      0.79 o 
  -5   7   0        0.82        0.00      1.40 o 
  -4   7   0        2.95        3.64      1.40 o 
  -3   7   0        3.38        3.92      1.12 o 
  -2   7   0       37.95       41.52      1.75 o 
  -1   7   0      388.55      429.20     10.99 o 
   0   7   0        0.25        0.70      0.59 o 
   1   7   0       35.73       32.55      1.11 o 
   2   7   0       12.88       12.46      0.91 o 
   3   7   0        0.09        0.45      0.43 o 
   4   7   0        0.48       -0.08      0.53 o 
   5   7   0        0.35       -0.10      0.53 o 
   6   7   0        1.27        1.02      0.98 o 
   7   7   0        5.38        6.72      1.08 o 
  -4   8   0        0.72        2.24      1.40 o 
  -3   8   0        3.19        2.52      1.40 o 
  -2   8   0        4.41        2.48      0.67 o 
  -1   8   0        4.65        5.29      1.12 o 
   0   8   0       10.57        7.02      0.79 o 
   1   8   0        3.23        3.86      0.67 o 
   2   8   0        0.16        0.32      0.41 o 
   3   8   0       10.60       11.41      0.91 o 
   4   8   0        1.95        0.94      0.53 o 
   5   8   0        0.04        0.41      0.55 o 
   6   8   0        0.22        0.81      0.72 o 
   7   8   0        0.07        1.49      0.88 o 
  -3   9   0        1.53        3.36      1.40 o 
  -2   9   0        0.37        0.84      1.12 o 
  -1   9   0        2.69        0.92      0.67 o 
   0   9   0        0.02        0.04      0.70 o 
   1   9   0        0.31        0.52      0.67 o 
   2   9   0      215.60      213.65      9.81 o 
   3   9   0      182.55      179.01      5.15 o 
   4   9   0      114.16      118.90      3.12 o 
   5   9   0        0.54        0.94      0.61 o 
   6   9   0       26.38       29.91      2.52 o 
  -2  10   0        0.75        1.12      1.12 o 
  -1  10   0        0.00        0.56      1.12 o 
   0  10   0        2.09        1.56      0.84 o 
   1  10   0        0.01       -0.72      0.67 o 
   2  10   0       12.06        8.97      0.99 o 
   3  10   0        1.16       -0.28      0.84 o 
   4  10   0        8.19        6.90      1.08 o 
   5  10   0        0.01        0.33      0.61 o 
   6  10   0        3.81        4.43      1.12 o 
  -1  11   0        2.99        2.24      1.40 o 
   0  11   0        0.04       -1.01      0.67 o 
   1  11   0        0.46       -0.60      0.67 o 
   2  11   0        4.06        3.14      0.88 o 
   3  11   0        0.00       -1.26      0.84 o 
   4  11   0        0.63       -1.18      0.88 o 
   5  11   0        0.10       -0.28      0.99 o 
   1  12   0        0.04       -1.12      0.88 o 
   2  12   0        0.32       -0.42      0.98 o 
   3  12   0        0.01       -1.19      0.79 o 
  -2 -12   1        0.02       -1.12      0.79 o 
  -4 -11   1        5.88        4.30      1.08 o 
  -3 -11   1        1.38        0.93      0.88 o 
  -2 -11   1        0.18       -1.19      0.79 o 
  -1 -11   1        0.00       -0.88      0.67 o 
   0 -11   1        0.04       -1.01      0.67 o 
   1 -11   1        0.01        0.28      1.40 o 
  -5 -10   1        0.48       -0.87      0.88 o 
  -4 -10   1        0.12       -0.12      0.88 o 
  -3 -10   1       12.53       12.05      1.19 o 
  -2 -10   1       22.21       22.75      2.10 o 
  -1 -10   1        1.93        1.08      0.67 o 
   0 -10   1        0.14       -1.01      0.67 o 
   1 -10   1        0.01       -0.56      0.67 o 
   2 -10   1        0.29        0.00      1.40 o 
  -6  -9   1        0.47        1.84      0.88 o 
  -5  -9   1        1.95        1.78      0.62 o 
  -4  -9   1        9.98       11.85      1.74 o 
  -3  -9   1        4.53        3.08      0.88 o 
  -2  -9   1       28.34       27.68      1.58 o 
  -1  -9   1        0.39        0.28      0.67 o 
   0  -9   1        0.82        0.20      0.67 o 
   1  -9   1        0.33        0.00      0.98 o 
   2  -9   1        0.20       -0.80      0.70 o 
   3  -9   1        0.01        0.28      1.40 o 
  -7  -8   1        0.08        0.68      0.88 o 
  -6  -8   1        0.00        0.45      0.61 o 
  -5  -8   1        0.52        0.59      0.58 o 
  -4  -8   1        0.10       -0.38      0.53 o 
  -3  -8   1      115.85      107.38      2.80 o 
  -2  -8   1        4.26        2.94      0.79 o 
  -1  -8   1        0.28        1.40      0.98 o 
   0  -8   1       32.41       34.68      1.68 o 
   1  -8   1       19.95       22.30      1.34 o 
   2  -8   1        1.34        1.20      0.67 o 
   3  -8   1        0.02        0.00      1.12 o 
   4  -8   1        0.35       -0.28      1.40 o 
  -7  -7   1        0.00        1.56      1.12 o 
  -6  -7   1        0.55        0.14      0.58 o 
  -5  -7   1        1.43        1.14      0.61 o 
  -4  -7   1        2.83        1.79      0.61 o 
  -3  -7   1        2.35        1.94      0.53 o 
  -2  -7   1        3.06        4.55      0.53 o 
  -1  -7   1        6.80        5.90      0.79 o 
   0  -7   1       56.29       61.09      2.18 o 
   1  -7   1       45.37       46.13      1.87 o 
   2  -7   1        3.76        2.04      0.67 o 
   3  -7   1        2.39        1.72      1.54 o 
   4  -7   1        2.13        2.24      1.40 o 
   5  -7   1        3.95        2.80      1.40 o 
  -7  -6   1       52.25       51.41      2.58 o 
  -6  -6   1       33.82       35.35      1.62 o 
  -5  -6   1       10.05       13.59      1.07 o 
  -4  -6   1        0.61        0.89      0.53 o 
  -3  -6   1        7.41        5.27      0.71 o 
  -2  -6   1       51.70       48.32      1.50 o 
  -1  -6   1       54.59       47.93      1.40 o 
   0  -6   1      170.61      168.25      5.04 o 
   1  -6   1       13.35       13.96      1.08 o 
   2  -6   1        0.30        0.34      0.47 o 
   3  -6   1       72.09       83.06      3.36 o 
   4  -6   1      122.40      130.34      4.06 o 
   5  -6   1       21.55       28.02      2.80 o 
  -7  -5   1       33.23       36.50      2.18 o 
  -6  -5   1       13.37       14.35      1.18 o 
  -5  -5   1        0.51        0.38      0.53 o 
  -4  -5   1       16.57       17.08      1.05 o 
  -3  -5   1        6.28        6.78      0.53 o 
  -2  -5   1        0.67        0.07      0.36 o 
  -1  -5   1       22.56       20.71      1.06 o 
   0  -5   1      330.67      314.20      8.12 o 
   1  -5   1       86.45       90.85      2.67 o 
   2  -5   1       66.70       56.24      1.87 o 
   3  -5   1      118.64      133.79      3.96 o 
   4  -5   1      482.93      523.93     13.47 o 
  -7  -4   1        7.83        8.08      1.08 o 
  -6  -4   1        0.54        1.06      0.58 o 
  -5  -4   1        0.74        0.61      0.53 o 
  -4  -4   1       28.10       27.97      1.18 o 
  -3  -4   1      250.66      280.45      5.98 o 
  -2  -4   1       14.22       14.11      0.81 o 
  -1  -4   1       94.68       88.06      2.04 o 
   0  -4   1      433.35      387.64      9.71 o 
   1  -4   1        9.63       12.31      1.26 o 
   2  -4   1      150.85      160.53      4.36 o 
   3  -4   1       50.56       59.11      2.80 o 
   4  -4   1        3.98        3.68      1.12 o 
   5  -4   1       13.89       21.79      1.58 o 
  -7  -3   1       17.82       18.01      1.82 o 
  -6  -3   1        6.55        8.05      0.81 o 
  -5  -3   1       47.00       50.74      1.72 o 
  -4  -3   1      315.51      383.70      8.14 o 
  -3  -3   1      819.18      933.20     18.87 o 
  -2  -3   1      188.42      164.58      3.56 o 
  -1  -3   1        0.05        0.14      0.70 o 
   0  -3   1      930.09      897.80     46.51 o 
   1  -3   1        1.25        0.97      0.28 o 
   2  -3   1      341.01      350.17     11.35 o 
   3  -3   1       45.87       45.90      1.23 o 
   4  -3   1       40.25       45.25      1.78 o 
   5  -3   1       85.43       85.21      2.97 o 
  -7  -2   1        4.51        5.85      1.96 o 
  -6  -2   1       16.46       13.80      1.28 o 
  -5  -2   1        8.58        8.55      0.79 o 
  -4  -2   1        7.36        9.88      1.82 o 
  -3  -2   1       46.90       52.40      1.46 o 
  -2  -2   1      225.81      240.38      5.01 o 
  -1  -2   1        0.02       -0.22      0.19 o 
   0  -2   1      144.56      123.89      9.67 o 
   1  -2   1       25.34       20.17      1.12 o 
   2  -2   1       47.28       46.27      1.18 o 
   3  -2   1        4.79        5.50      0.70 o 
   4  -2   1       11.18        7.82      0.98 o 
   5  -2   1        8.81       11.21      1.19 o 
   6  -2   1       36.53       34.18      2.52 o 
  -7  -1   1        0.45       -0.24      0.70 o 
  -6  -1   1       29.80       32.34      1.76 o 
  -5  -1   1       35.54       36.76      1.40 o 
  -4  -1   1       58.73       53.50      1.62 o 
  -3  -1   1      323.17      352.35      7.39 o 
  -2  -1   1      557.70      623.59     15.45 o 
  -1  -1   1      671.98      577.68     20.17 o 
   1  -1   1     3397.66     3475.63    120.75 o 
   2  -1   1      238.08      271.71      5.61 o 
   3  -1   1        2.18        1.74      0.32 o 
   4  -1   1       39.19       31.85      1.13 o 
   5  -1   1        0.54       -0.32      0.47 o 
   6  -1   1       22.00       22.38      1.68 o 
  -7   0   1        4.36        5.60      1.40 o 
  -6   0   1       14.29       13.48      1.02 o 
  -5   0   1       12.93       13.72      0.92 o 
  -4   0   1       41.65       42.31      1.34 o 
  -3   0   1        2.71        2.75      0.32 o 
  -2   0   1      173.74      182.58      3.88 o 
  -1   0   1        1.37        1.28      0.20 o 
   0   0   1      435.58        0.00      1.98 o 
   1   0   1        7.29        7.59      0.60 o 
   2   0   1      195.60      220.80      4.63 o 
   3   0   1       37.06       45.51      1.23 o 
   4   0   1        6.77        6.98      0.53 o 
   5   0   1        0.36        0.09      0.44 o 
   6   0   1       18.55       18.56      1.48 o 
   7   0   1        0.07        0.84      0.59 o 
  -7   1   1       19.36       26.61      2.80 o 
  -6   1   1        5.33        4.94      0.88 o 
  -5   1   1      109.62       95.11      2.59 o 
  -4   1   1       29.62       29.15      1.13 o 
  -3   1   1       15.64       16.20      0.74 o 
  -2   1   1     2006.41     2160.85     43.13 o 
  -1   1   1     3368.07     3080.51    132.36 o 
   0   1   1     1093.20        0.00      2.80 o 
   1   1   1       28.18       14.10      1.12 o 
   2   1   1     2333.22     2436.37     48.79 o 
   3   1   1      546.44      657.24     13.37 o 
   4   1   1      441.41      543.58     11.27 o 
   5   1   1        2.20        3.43      0.68 o 
   6   1   1        3.23        3.83      0.79 o 
   7   1   1        5.24        4.07      1.26 o 
  -6   2   1       22.31       26.35      1.78 o 
  -5   2   1        0.95        0.79      0.53 o 
  -4   2   1        2.07        1.96      0.41 o 
  -3   2   1        0.21        0.14      0.23 o 
  -2   2   1      234.38      256.77      5.34 o 
  -1   2   1       10.49        9.29      0.98 o 
   0   2   1     1160.96     1033.22     35.86 o 
   1   2   1      135.29      126.26      3.26 o 
   2   2   1       11.99        6.16      0.84 o 
   3   2   1      627.38      792.35     16.06 o 
   4   2   1        2.78        2.08      0.49 o 
   5   2   1        3.01        4.25      0.49 o 
   6   2   1        7.04        6.23      0.88 o 
   7   2   1        2.61        3.88      0.79 o 
   8   2   1        1.60        1.43      2.24 o 
  -6   3   1        3.42        5.04      1.12 o 
  -5   3   1      391.81      412.11     15.41 o 
  -4   3   1      993.32     1052.14     21.35 o 
  -3   3   1       37.37       34.01      1.49 o 
  -2   3   1       98.74      111.09      3.07 o 
  -1   3   1      378.36      360.15      7.56 o 
   0   3   1      600.44      562.17     13.87 o 
   1   3   1      404.25      364.24     15.41 o 
   2   3   1      343.62      396.11      8.19 o 
   3   3   1      209.63      226.81      5.51 o 
   4   3   1        0.14       -0.56      0.40 o 
   5   3   1       13.87       13.31      0.85 o 
   6   3   1       10.34        7.14      1.54 o 
   7   3   1       80.77       76.18      4.48 o 
   8   3   1        7.68        5.60      1.40 o 
  -6   4   1       13.92       17.65      2.24 o 
  -5   4   1      102.01      110.10      5.04 o 
  -4   4   1      356.97      384.41     10.10 o 
  -3   4   1        2.07        1.96      0.40 o 
  -2   4   1        7.03        4.21      0.60 o 
  -1   4   1      390.50      414.28     10.30 o 
   0   4   1        4.58        6.65      0.94 o 
   1   4   1       71.72       65.44      1.62 o 
   2   4   1      521.19      518.50     14.87 o 
   3   4   1        5.68        5.70      0.49 o 
   4   4   1       15.78       11.15      0.78 o 
   5   4   1        8.85       13.15      1.26 o 
   6   4   1      139.69      126.35      5.88 o 
   7   4   1       83.84       72.67      2.97 o 
   8   4   1       12.77       14.03      2.66 o 
  -6   5   1        6.59        6.44      1.40 o 
  -5   5   1        0.45        0.84      1.12 o 
  -4   5   1        6.21        5.32      1.12 o 
  -3   5   1        1.52        1.82      0.59 o 
  -2   5   1       49.01       50.96      2.38 o 
  -1   5   1        8.32       10.64      0.61 o 
   0   5   1      316.14      351.88      7.22 o 
   1   5   1      198.71      206.12      4.37 o 
   2   5   1       30.31       29.33      1.02 o 
   3   5   1       10.00       11.99      0.85 o 
   4   5   1       89.96       93.42      2.42 o 
   5   5   1        4.13        5.02      0.61 o 
   6   5   1       14.07       15.87      1.68 o 
   7   5   1       11.39       14.46      2.10 o 
  -2   6   1       56.38       68.72      2.80 o 
  -1   6   1       98.95      119.64      3.46 o 
   0   6   1      176.75      198.51      4.26 o 
   1   6   1       95.49       88.70      2.10 o 
   2   6   1      390.99      380.87      7.93 o 
   3   6   1      119.79      131.03      3.12 o 
   4   6   1       71.76       72.27      2.04 o 
   5   6   1       22.30       25.33      1.23 o 
   6   6   1        1.06        1.54      0.79 o 
   7   6   1        0.05        1.28      1.12 o 
  -5   7   1        0.03        0.84      1.40 o 
  -4   7   1        0.01        0.00      1.12 o 
  -3   7   1        0.11        1.68      1.12 o 
  -2   7   1        0.62        0.47      0.50 o 
  -1   7   1       27.67       26.46      1.96 o 
   0   7   1        1.04        1.26      0.59 o 
   1   7   1        5.43        4.41      0.48 o 
   2   7   1       78.31       80.49      2.15 o 
   3   7   1        8.26        8.15      0.93 o 
   4   7   1        5.29        4.27      0.61 o 
   5   7   1        8.24        6.42      0.74 o 
   6   7   1        0.05        1.12      0.88 o 
   7   7   1        3.85        4.66      0.99 o 
  -4   8   1        0.01        1.40      1.12 o 
  -3   8   1       11.05       17.65      2.24 o 
  -2   8   1        0.19       -0.28      1.12 o 
  -1   8   1       11.49       11.36      0.99 o 
   0   8   1        2.28        1.68      0.59 o 
   1   8   1        9.69       12.66      1.19 o 
   2   8   1      127.55      130.77      3.12 o 
   3   8   1        4.96        3.56      0.55 o 
   4   8   1        0.12       -0.13      0.53 o 
   5   8   1        3.47        2.86      0.69 o 
   6   8   1       14.65       12.10      1.28 o 
   7   8   1       13.99       11.76      1.39 o 
  -3   9   1        0.47       -0.28      1.12 o 
  -2   9   1        1.96        1.96      1.12 o 
  -1   9   1        0.03       -0.16      0.67 o 
   0   9   1        0.79       -0.08      0.67 o 
   1   9   1        1.04        0.28      0.59 o 
   2   9   1        0.42        0.24      0.67 o 
   3   9   1       19.74       22.01      1.27 o 
   4   9   1        6.10        5.82      0.69 o 
   5   9   1        0.03        0.67      0.61 o 
   6   9   1        1.09        3.08      0.99 o 
  -3  10   1        8.24        5.88      1.68 o 
  -2  10   1        4.38        5.04      1.40 o 
  -1  10   1        3.69        2.24      1.12 o 
   0  10   1        3.41        2.94      0.79 o 
   1  10   1        2.13        1.82      0.79 o 
   2  10   1        1.03        1.54      0.79 o 
   3  10   1        1.31        0.20      0.67 o 
   4  10   1       13.54       12.21      1.40 o 
   5  10   1      114.76      121.78      6.30 o 
   6  10   1      209.74      220.09     13.73 o 
  -1  11   1        2.04        0.84      1.40 o 
   0  11   1        0.25       -0.28      1.12 o 
   1  11   1        1.35        1.02      0.98 o 
   2  11   1       11.43        9.33      1.08 o 
   3  11   1        0.48       -0.28      1.12 o 
   4  11   1        5.44        6.61      1.08 o 
   5  11   1       20.94       24.37      2.80 o 
   0  12   1        2.49        3.92      1.40 o 
   1  12   1       21.46       27.74      2.80 o 
   2  12   1       31.90       36.21      2.38 o 
   3  12   1        0.70       -0.56      0.79 o 
   4  12   1        0.22       -1.15      0.88 o 
  -4 -11   2       36.37       37.83      2.18 o 
  -3 -11   2       39.35       37.76      2.80 o 
  -2 -11   2       10.64        9.60      1.19 o 
  -1 -11   2        0.01       -0.90      0.88 o 
   0 -11   2        0.01       -1.01      0.67 o 
  -5 -10   2        0.01       -1.37      0.98 o 
  -4 -10   2        4.09        2.94      0.99 o 
  -3 -10   2        0.12       -0.28      0.79 o 
  -2 -10   2        0.04       -0.70      0.79 o 
  -1 -10   2        3.55        2.38      0.79 o 
   0 -10   2        0.00       -0.92      0.67 o 
   1 -10   2        0.31       -0.92      0.67 o 
   2 -10   2        0.00       -0.56      1.40 o 
  -6  -9   2        0.05        0.76      0.64 o 
  -5  -9   2        0.47       -0.12      0.61 o 
  -4  -9   2        0.07       -0.70      0.79 o 
  -3  -9   2        0.81        0.42      0.79 o 
  -2  -9   2        5.40        4.56      0.98 o 
  -1  -9   2        0.56       -0.44      0.67 o 
   0  -9   2       21.03       21.48      1.68 o 
   1  -9   2       38.29       38.28      1.87 o 
   2  -9   2        2.42        2.43      0.88 o 
   3  -9   2        0.59       -0.28      1.40 o 
  -6  -8   2        0.02        0.45      0.61 o 
  -5  -8   2        4.03        3.95      0.74 o 
  -4  -8   2        0.58        0.95      0.58 o 
  -3  -8   2        3.05        1.96      0.79 o 
  -2  -8   2        7.36        6.89      0.79 o 
  -1  -8   2        4.09        5.38      0.79 o 
   0  -8   2       39.56       42.25      1.87 o 
   1  -8   2       59.33       60.39      2.27 o 
   2  -8   2        0.80       -0.72      1.12 o 
   3  -8   2        0.34       -0.91      1.40 o 
   4  -8   2        0.41       -0.28      1.40 o 
  -7  -7   2        0.01        0.87      0.88 o 
  -6  -7   2        1.60        1.34      0.69 o 
  -5  -7   2        1.78        1.85      0.62 o 
  -4  -7   2        5.00        4.72      0.69 o 
  -3  -7   2        3.04        3.08      0.66 o 
  -2  -7   2       27.13       28.49      1.18 o 
  -1  -7   2        4.89        4.91      0.84 o 
   0  -7   2       62.45       54.91      2.07 o 
   1  -7   2        3.89        3.16      0.67 o 
   2  -7   2        3.72        2.60      0.67 o 
   3  -7   2        4.69        5.31      1.12 o 
   4  -7   2        0.03        1.40      1.40 o 
  -7  -6   2        1.02        2.89      0.88 o 
  -6  -6   2        5.99        6.83      0.85 o 
  -5  -6   2        5.99        4.54      0.69 o 
  -4  -6   2       63.70       68.51      2.09 o 
  -3  -6   2        4.28        4.57      0.58 o 
  -2  -6   2       32.18       27.92      1.11 o 
  -1  -6   2      102.92      107.89      3.30 o 
   0  -6   2        0.49        0.45      0.84 o 
   1  -6   2        0.00       -0.17      0.56 o 
   2  -6   2        0.19       -0.06      0.47 o 
   3  -6   2       96.88       88.98      2.97 o 
   4  -6   2      140.40      140.05      5.88 o 
   5  -6   2       83.45       90.21      4.76 o 
  -7  -5   2        5.00        7.10      1.19 o 
  -6  -5   2       15.16       15.98      1.29 o 
  -5  -5   2       70.13       79.26      2.37 o 
  -4  -5   2      129.17      134.13      3.29 o 
  -3  -5   2       62.69       71.73      1.99 o 
  -2  -5   2       77.44       71.51      1.88 o 
  -1  -5   2        1.67        1.12      0.47 o 
   0  -5   2       72.68       71.71      3.92 o 
   1  -5   2        3.20        3.73      0.59 o 
   2  -5   2        3.09        3.00      0.59 o 
   3  -5   2        0.01        0.19      1.12 o 
   4  -5   2        8.10       15.76      1.48 o 
   5  -5   2        0.72        1.37      0.88 o 
  -7  -4   2        0.62        2.09      1.40 o 
  -6  -4   2       27.31       29.55      1.46 o 
  -5  -4   2      110.26      128.36      3.23 o 
  -4  -4   2      157.65      177.93      4.21 o 
  -3  -4   2        7.44        6.59      0.53 o 
  -2  -4   2       71.47       83.50      2.10 o 
  -1  -4   2        1.18        0.35      0.25 o 
   0  -4   2        2.59        4.48      0.56 o 
   1  -4   2       33.35       25.85      1.08 o 
   2  -4   2      272.08      289.88      7.56 o 
   3  -4   2      158.54      155.15      4.36 o 
   4  -4   2      181.99      177.89      7.00 o 
   5  -4   2       12.23       12.83      1.28 o 
  -7  -3   2        2.28        3.29      0.88 o 
  -6  -3   2        3.28        2.46      0.65 o 
  -5  -3   2        0.14       -0.15      0.53 o 
  -4  -3   2       69.24       69.66      1.99 o 
  -3  -3   2      109.50      110.68      2.69 o 
  -2  -3   2       48.67       53.99      1.46 o 
  -1  -3   2       84.24       83.42      3.05 o 
   0  -3   2      259.05      214.39     10.23 o 
   1  -3   2        0.22        0.19      0.56 o 
   2  -3   2       87.48       97.50      2.77 o 
   3  -3   2       42.83       43.01      1.58 o 
   4  -3   2       30.82       30.82      2.24 o 
   5  -3   2        0.90        0.84      0.59 o 
   6  -3   2        1.75        1.12      1.12 o 
  -7  -2   2        0.01        1.54      0.98 o 
  -6  -2   2        0.13       -0.37      0.49 o 
  -5  -2   2        7.76        6.99      0.65 o 
  -4  -2   2       76.29       85.42      2.26 o 
  -3  -2   2       63.56       76.96      1.94 o 
  -2  -2   2      515.10      561.70     11.48 o 
  -1  -2   2    28827.66    24543.88   1554.67 o 
   0  -2   2    31727.04    26854.55   1200.61 o 
   1  -2   2      622.59      640.10     16.53 o 
   2  -2   2       21.60       27.22      0.81 o 
   3  -2   2       24.45       21.68      0.81 o 
   4  -2   2        5.86        5.96      0.53 o 
   5  -2   2        6.56        5.65      0.67 o 
   6  -2   2        0.44        1.40      1.12 o 
  -7  -1   2        1.39        1.40      1.12 o 
  -6  -1   2        2.56        0.84      0.79 o 
  -5  -1   2       15.74       13.29      1.28 o 
  -4  -1   2        3.09        2.38      0.59 o 
  -3  -1   2       34.11       29.58      1.09 o 
  -2  -1   2      201.32      207.34      4.37 o 
  -1  -1   2      105.70       74.80      2.80 o 
   0  -1   2      785.67      333.67     11.77 o 
   1  -1   2      373.07      386.38     13.31 o 
   2  -1   2      141.45      154.25      3.29 o 
   3  -1   2       14.02       16.48      0.74 o 
   4  -1   2      105.13       92.65      2.31 o 
   5  -1   2        6.58        5.41      0.58 o 
   6  -1   2       25.44       28.30      2.52 o 
   7  -1   2        2.71        3.08      1.12 o 
  -7   0   2        2.66        5.04      1.40 o 
  -6   0   2        7.74        5.36      0.74 o 
  -5   0   2      287.42      286.33      6.31 o 
  -4   0   2       32.02       32.94      1.18 o 
  -3   0   2      311.04      346.40      7.28 o 
  -2   0   2      982.15     1068.35     26.25 o 
  -1   0   2     2425.28     1957.56     80.97 o 
   1   0   2      471.63      445.15     46.37 o 
   2   0   2      139.97      143.54      3.02 o 
   3   0   2      262.37      338.69      7.06 o 
   4   0   2      406.63      452.47      9.43 o 
   5   0   2       42.50       41.77      1.44 o 
   6   0   2        5.13        4.83      0.79 o 
   7   0   2        5.70        5.04      1.40 o 
  -7   1   2        6.64        7.00      1.40 o 
  -6   1   2        9.20        7.91      1.26 o 
  -5   1   2       26.41       34.91      1.56 o 
  -4   1   2        6.28        5.89      0.49 o 
  -3   1   2        0.18       -0.06      0.19 o 
  -2   1   2       43.25       49.92      1.23 o 
  -1   1   2       15.64       12.43      0.82 o 
   1   1   2       58.92       60.23      2.24 o 
   2   1   2     2159.09     2359.54     47.23 o 
   3   1   2      929.67     1050.44     21.24 o 
   4   1   2      620.71      746.46     15.26 o 
   5   1   2       63.97       64.73      1.88 o 
   6   1   2        0.00       -0.14      0.59 o 
   7   1   2       23.19       23.18      1.68 o 
  -6   2   2      268.22      266.07      7.33 o 
  -5   2   2      369.56      376.90      9.91 o 
  -4   2   2      103.60      103.43      2.59 o 
  -3   2   2      150.39      144.29      3.23 o 
  -2   2   2       23.60       16.60      0.68 o 
  -1   2   2      114.96      111.31      3.64 o 
   0   2   2       91.08       76.48      2.80 o 
   1   2   2      681.18      549.62     41.32 o 
   2   2   2      196.85      205.26      4.31 o 
   3   2   2     1810.39     2160.52     43.19 o 
   4   2   2       35.93       47.18      1.44 o 
   5   2   2        2.76        2.70      0.59 o 
   6   2   2        5.93        3.84      1.12 o 
   7   2   2       10.81        9.25      1.68 o 
  -6   3   2       26.38       29.98      2.80 o 
  -5   3   2        0.03        0.84      1.12 o 
  -4   3   2       36.12       40.59      1.40 o 
  -3   3   2        4.63        2.97      0.32 o 
  -2   3   2        0.06       -0.17      0.22 o 
  -1   3   2      733.10      716.70     14.40 o 
   0   3   2       62.64       68.71      1.50 o 
   1   3   2     3098.10     2944.01     83.43 o 
   2   3   2      156.24      138.45      3.02 o 
   3   3   2       25.04       28.49      1.34 o 
   4   3   2       46.56       43.55      1.40 o 
   5   3   2        4.30        4.94      0.79 o 
   6   3   2        4.69        5.88      0.99 o 
   7   3   2      128.92      117.15      6.44 o 
   8   3   2       17.07       14.14      2.80 o 
  -6   4   2        1.44        1.68      1.12 o 
  -5   4   2       29.92       31.66      2.52 o 
  -4   4   2       28.60       31.66      2.24 o 
  -3   4   2        1.16        1.21      0.32 o 
  -2   4   2      510.40      640.37     12.99 o 
  -1   4   2      810.94      918.75     18.44 o 
   0   4   2        3.78        4.87      0.70 o 
   1   4   2      125.38      121.80      2.64 o 
   2   4   2      171.68      164.61      4.26 o 
   3   4   2       40.43       41.60      1.48 o 
   4   4   2       14.64       14.18      0.91 o 
   5   4   2       38.69       38.12      1.78 o 
   6   4   2       27.73       24.34      2.52 o 
   7   4   2        7.27        6.68      1.08 o 
   8   4   2        3.62        4.20      1.40 o 
  -6   5   2       12.90       17.37      2.24 o 
  -5   5   2        2.48        1.96      1.12 o 
  -4   5   2       33.97       37.26      2.52 o 
  -3   5   2        0.20        0.14      0.40 o 
  -2   5   2      846.32      961.89     19.41 o 
  -1   5   2      719.06      821.46     20.21 o 
   0   5   2        0.27       -0.07      0.23 o 
   1   5   2      198.46      195.72      4.21 o 
   2   5   2        6.97        5.35      0.73 o 
   3   5   2        9.32        9.14      0.75 o 
   4   5   2       21.42       23.91      1.07 o 
   5   5   2        0.02       -0.22      0.47 o 
   6   5   2       29.61       27.87      1.96 o 
   7   5   2        9.53       10.32      2.24 o 
  -5   6   2       14.70       15.41      1.96 o 
  -4   6   2        4.34        3.64      1.12 o 
  -3   6   2        0.00       -0.56      0.56 o 
  -2   6   2       32.51       35.02      1.96 o 
  -1   6   2       15.35       19.34      0.85 o 
   0   6   2      107.02      111.98      2.53 o 
   1   6   2        0.21        0.19      0.32 o 
   2   6   2       20.15       20.75      0.97 o 
   3   6   2        2.08        2.97      0.53 o 
   4   6   2        2.10        1.76      0.53 o 
   5   6   2       20.85       21.94      1.58 o 
   6   6   2        7.64        8.34      1.08 o 
   7   6   2        0.37        0.98      1.54 o 
  -2   7   2        6.25        7.00      1.12 o 
  -1   7   2       83.13       89.66      2.75 o 
   0   7   2       82.44       80.50      1.99 o 
   1   7   2      301.84      308.73      6.47 o 
   2   7   2     1260.68     1312.46     26.96 o 
   3   7   2      492.20      502.72     10.46 o 
   4   7   2      142.90      149.76      3.60 o 
   5   7   2       12.02       14.54      1.48 o 
   6   7   2       28.98       26.77      1.78 o 
   7   7   2        0.20        1.00      1.12 o 
  -4   8   2        0.55        0.84      1.12 o 
  -3   8   2        0.46        0.00      1.12 o 
  -2   8   2       12.19       10.09      1.40 o 
  -1   8   2        4.24        3.90      0.98 o 
   0   8   2        2.82        3.31      0.67 o 
   1   8   2        1.47        0.88      0.41 o 
   2   8   2       23.13       20.92      1.08 o 
   3   8   2        0.11        0.17      0.43 o 
   4   8   2       15.30       11.77      1.12 o 
   5   8   2        7.79        6.72      0.99 o 
   6   8   2       15.80       15.53      3.08 o 
   7   8   2        0.17        1.12      1.26 o 
  -3   9   2        1.25        1.68      1.12 o 
  -2   9   2       10.06       14.01      1.96 o 
  -1   9   2        0.19       -0.28      1.12 o 
   0   9   2        5.03        6.39      0.88 o 
   1   9   2        3.39        2.52      0.67 o 
   2   9   2       26.57       26.62      1.58 o 
   3   9   2       22.27       21.70      1.18 o 
   4   9   2        1.82        1.76      0.53 o 
   5   9   2       22.67       24.63      2.52 o 
   6   9   2      132.64      135.46      7.56 o 
   7   9   2       28.06       29.42      2.80 o 
  -3  10   2        0.25        2.24      1.40 o 
  -2  10   2        0.47        1.68      1.40 o 
  -1  10   2        0.82       -0.28      1.12 o 
   0  10   2        0.52       -0.28      1.12 o 
   1  10   2        0.51       -0.04      0.67 o 
   2  10   2        1.93        1.96      0.79 o 
   3  10   2        7.10        5.26      0.88 o 
   4  10   2       14.66       16.26      1.38 o 
   5  10   2       46.01       53.69      2.58 o 
   6  10   2      105.79      106.19      3.96 o 
  -1  11   2        9.42        7.84      1.68 o 
   0  11   2        2.51        3.08      1.40 o 
   1  11   2        5.50        7.02      1.40 o 
   2  11   2        0.99        0.42      0.79 o 
   3  11   2        0.00       -0.84      0.98 o 
   4  11   2       13.72       15.04      1.55 o 
   5  11   2        8.81        8.40      1.96 o 
   0  12   2        0.01        1.12      1.40 o 
   1  12   2       10.29        9.25      1.68 o 
   2  12   2       15.69       14.52      3.08 o 
   3  12   2        0.80       -0.98      0.79 o 
   4  12   2        5.77        4.91      1.26 o 
  -3 -11   3        4.84        2.94      0.99 o 
  -2 -11   3        1.72       -0.12      0.88 o 
  -1 -11   3        0.01       -1.21      0.88 o 
  -5 -10   3        0.61       -0.28      1.12 o 
  -4 -10   3        8.22        5.88      1.19 o 
  -3 -10   3       14.12        9.93      1.19 o 
  -2 -10   3        0.29       -0.98      0.79 o 
  -1 -10   3        2.28        0.96      0.88 o 
   0 -10   3        6.66        5.28      0.88 o 
   1 -10   3        0.69       -0.49      0.72 o 
  -5  -9   3        0.34        0.50      0.88 o 
  -4  -9   3        0.00       -1.19      0.79 o 
  -3  -9   3        3.74        3.08      0.79 o 
  -2  -9   3        3.04        2.10      0.79 o 
  -1  -9   3        2.81        2.24      0.79 o 
   0  -9   3        0.00       -1.01      0.67 o 
   1  -9   3        6.20        4.95      0.88 o 
   2  -9   3        0.53       -1.01      0.67 o 
   3  -9   3        0.74       -0.75      0.88 o 
  -6  -8   3        2.70        2.56      0.74 o 
  -5  -8   3        0.17        0.32      0.61 o 
  -4  -8   3        0.17       -0.07      0.61 o 
  -3  -8   3        3.25        1.26      0.79 o 
  -2  -8   3        0.02        0.00      0.59 o 
  -1  -8   3        1.20        0.56      0.59 o 
   0  -8   3       26.56       23.44      1.48 o 
   1  -8   3        2.20        1.08      0.67 o 
   2  -8   3        5.73        6.28      0.88 o 
   3  -8   3       37.23       45.02      2.18 o 
  -6  -7   3        0.28        0.18      0.61 o 
  -5  -7   3        0.32        0.55      0.61 o 
  -4  -7   3        0.22       -0.09      0.44 o 
  -3  -7   3        0.26        0.00      0.46 o 
  -2  -7   3        0.00        0.42      0.59 o 
  -1  -7   3        0.25        0.28      0.59 o 
   0  -7   3      146.76      143.96      5.60 o 
   1  -7   3        0.25        0.00      0.67 o 
   2  -7   3       23.41       23.57      1.48 o 
   3  -7   3      106.01      123.43      4.48 o 
   4  -7   3       59.22       70.86      2.94 o 
  -7  -6   3        0.47        0.86      0.74 o 
  -6  -6   3        0.06        0.58      0.61 o 
  -5  -6   3        2.74        4.02      0.74 o 
  -4  -6   3       31.68       34.26      1.50 o 
  -3  -6   3       12.69       14.23      1.05 o 
  -2  -6   3        0.58       -0.12      0.41 o 
  -1  -6   3       54.00       51.57      1.98 o 
   0  -6   3       28.72       27.42      1.48 o 
   1  -6   3       36.62       39.44      1.68 o 
   2  -6   3        0.36       -0.11      0.47 o 
   3  -6   3        8.14       10.95      3.22 o 
   4  -6   3        0.72        1.53      0.88 o 
   5  -6   3        5.69        6.16      1.40 o 
  -7  -5   3        1.89        1.38      0.73 o 
  -6  -5   3        0.02       -0.15      0.53 o 
  -5  -5   3       47.28       51.78      1.88 o 
  -4  -5   3      222.12      239.37      5.44 o 
  -3  -5   3       95.76      104.36      2.64 o 
  -2  -5   3       13.48        9.54      0.65 o 
  -1  -5   3       51.06       39.51      2.97 o 
   0  -5   3        2.34        2.73      1.12 o 
   1  -5   3        1.43        1.01      0.84 o 
   2  -5   3       34.28       35.32      1.48 o 
   3  -5   3        0.71        0.96      0.67 o 
   4  -5   3      113.29      121.40      6.72 o 
   5  -5   3        2.51        1.96      1.12 o 
  -7  -4   3       13.92       14.56      1.65 o 
  -6  -4   3        0.95        0.65      0.75 o 
  -5  -4   3        1.62        1.70      0.69 o 
  -4  -4   3       23.98       30.05      1.34 o 
  -3  -4   3        1.59        1.00      0.43 o 
  -2  -4   3       46.95       46.09      2.15 o 
  -1  -4   3       13.75       14.84      0.85 o 
   0  -4   3       40.65       37.28      2.80 o 
   1  -4   3        2.44        3.36      1.26 o 
   2  -4   3       17.04       17.77      1.08 o 
   3  -4   3       10.62        8.38      0.98 o 
   4  -4   3        3.77        4.26      0.67 o 
   5  -4   3        2.56        2.80      1.12 o 
   6  -4   3        7.68        7.00      1.40 o 
  -7  -3   3       14.66       15.94      2.37 o 
  -6  -3   3        0.01       -0.40      0.84 o 
  -5  -3   3       12.55       11.07      1.16 o 
  -4  -3   3        4.60        5.55      0.61 o 
  -3  -3   3       14.64       17.21      0.97 o 
  -2  -3   3      172.16      191.92      4.21 o 
  -1  -3   3        1.32        1.12      0.32 o 
   0  -3   3     1363.01     1340.03     26.80 o 
   1  -3   3       32.32       35.42      1.28 o 
   2  -3   3       28.01       28.72      1.19 o 
   3  -3   3       14.70       11.00      1.12 o 
   4  -3   3       46.94       46.77      1.87 o 
   5  -3   3        0.00       -0.28      0.84 o 
   6  -3   3        3.98        3.08      1.12 o 
  -7  -2   3        2.85        1.40      0.79 o 
  -6  -2   3        3.27        2.15      0.65 o 
  -5  -2   3       14.92       13.84      1.07 o 
  -4  -2   3       72.53       77.00      2.10 o 
  -3  -2   3       83.11       83.12      2.10 o 
  -2  -2   3       15.93       25.79      0.97 o 
  -1  -2   3      256.53      256.57      5.34 o 
   0  -2   3      319.86      321.11      7.32 o 
   1  -2   3       11.04       14.03      0.79 o 
   2  -2   3       45.55       45.39      1.48 o 
   3  -2   3       16.22       14.90      0.81 o 
   4  -2   3        0.34        0.28      0.56 o 
   5  -2   3        0.73        1.40      0.84 o 
   6  -2   3       12.22       13.73      1.96 o 
   7  -2   3        2.52        3.08      1.40 o 
  -7  -1   3        5.92        5.83      0.99 o 
  -6  -1   3        0.39       -0.19      0.65 o 
  -5  -1   3       22.42       20.00      1.18 o 
  -4  -1   3      137.38      137.88      3.29 o 
  -3  -1   3      407.06      424.35      8.84 o 
  -2  -1   3       10.70       12.44      0.69 o 
  -1  -1   3     3956.53     3581.97     71.55 o 
   0  -1   3     1123.37     1099.01     53.10 o 
   1  -1   3     1104.03      986.47     31.62 o 
   2  -1   3      794.20      828.89     18.66 o 
   3  -1   3      433.61      509.79     12.88 o 
   4  -1   3       34.78       36.26      1.23 o 
   5  -1   3        0.00        0.06      0.47 o 
   6  -1   3        2.30        2.52      1.12 o 
   7  -1   3        0.35        0.56      1.12 o 
  -7   0   3        0.72        1.54      0.79 o 
  -6   0   3        4.91        4.46      0.99 o 
  -5   0   3        0.68        2.52      1.12 o 
  -4   0   3        0.61        0.56      0.70 o 
  -3   0   3        9.29       12.47      0.96 o 
  -2   0   3      329.73      348.99      7.22 o 
  -1   0   3       84.58       87.56      2.47 o 
   0   0   3     2398.80     2286.08     79.56 o 
   1   0   3       52.07       54.49      1.58 o 
   2   0   3      253.85      283.12     14.29 o 
   3   0   3      118.25      134.67      3.02 o 
   4   0   3       61.89       57.64      1.65 o 
   5   0   3        4.83        2.80      0.59 o 
   6   0   3        6.54        7.93      0.99 o 
   7   0   3        0.29        1.12      1.12 o 
  -7   1   3        0.50        0.14      0.79 o 
  -6   1   3       95.39       97.52      3.46 o 
  -5   1   3      954.65      946.94     23.77 o 
  -4   1   3      635.94      625.41     12.89 o 
  -3   1   3       10.14        7.08      0.53 o 
  -2   1   3      190.29      197.20      5.15 o 
  -1   1   3     1231.24     1146.61     28.13 o 
   1   1   3      105.87       98.82     13.03 o 
   2   1   3       18.82       19.19      0.79 o 
   3   1   3      158.08      174.19      3.76 o 
   4   1   3        6.73        9.04      0.61 o 
   5   1   3        0.99        0.00      0.47 o 
   6   1   3       44.80       45.59      3.08 o 
   7   1   3       36.57       38.73      4.34 o 
  -7   2   3        0.16        1.40      1.12 o 
  -6   2   3       56.07       62.19      2.58 o 
  -5   2   3      326.74      350.78      9.31 o 
  -4   2   3      182.95      178.84      4.10 o 
  -3   2   3        0.05        0.00      0.26 o 
  -2   2   3        9.19        7.90      0.50 o 
  -1   2   3      127.98      144.06      3.76 o 
   0   2   3        0.78        0.53      0.26 o 
   1   2   3        2.41        1.12      0.28 o 
   2   2   3     1091.80     1168.32     28.82 o 
   3   2   3      181.91      230.53      4.90 o 
   4   2   3      118.71      112.91      2.67 o 
   5   2   3       15.80       14.29      1.19 o 
   6   2   3      206.47      169.51      5.15 o 
   7   2   3       30.92       27.07      4.62 o 
  -6   3   3        1.51        1.96      1.12 o 
  -5   3   3        1.28        0.84      0.98 o 
  -4   3   3       11.94        9.82      1.82 o 
  -3   3   3        0.78        0.84      0.40 o 
  -2   3   3       43.67       41.42      1.18 o 
  -1   3   3      186.59      231.32      5.94 o 
   0   3   3      358.51      339.47      6.90 o 
   1   3   3     1986.65     1920.04     38.33 o 
   2   3   3      133.23      150.67      3.31 o 
   3   3   3      105.69      105.76      2.47 o 
   4   3   3        3.30        4.14      0.41 o 
   5   3   3        8.27        7.28      0.79 o 
   6   3   3        0.12       -0.56      0.59 o 
   7   3   3        8.63        7.84      1.40 o 
   8   3   3        0.14        0.42      0.79 o 
  -6   4   3        3.94        4.76      1.40 o 
  -5   4   3        0.03       -0.56      0.84 o 
  -4   4   3        0.57        0.11      0.47 o 
  -3   4   3        2.92        1.40      0.47 o 
  -2   4   3      188.56      222.66      4.74 o 
  -1   4   3      905.79      979.89     19.68 o 
   0   4   3        0.55        0.00      0.16 o 
   1   4   3        1.93        4.21      0.60 o 
   2   4   3     1259.23     1345.19     63.74 o 
   3   4   3       37.38       44.76      1.32 o 
   4   4   3       94.83       94.60      2.37 o 
   5   4   3      124.77      134.91      4.16 o 
   6   4   3       26.01       27.81      1.68 o 
   7   4   3        1.35        1.26      0.79 o 
   8   4   3        3.58        3.97      0.99 o 
  -6   5   3        7.24        7.84      1.40 o 
  -5   5   3        4.65        5.32      1.12 o 
  -4   5   3        3.22        4.76      1.12 o 
  -3   5   3        0.01       -0.56      0.40 o 
  -2   5   3        2.90        2.71      0.51 o 
  -1   5   3      150.56      169.02      3.61 o 
   0   5   3       19.22       18.43      0.88 o 
   1   5   3       43.60       57.26      1.46 o 
   2   5   3      169.05      166.96      3.66 o 
   3   5   3        5.21        3.02      0.41 o 
   4   5   3       31.01       31.10      1.34 o 
   5   5   3       57.23       59.83      3.08 o 
   6   5   3       34.45       32.97      1.78 o 
   7   5   3        4.72        3.64      1.40 o 
  -5   6   3       16.74       23.53      2.24 o 
  -4   6   3       32.59       37.82      2.52 o 
  -3   6   3        6.65       10.09      1.40 o 
  -2   6   3        3.60        2.40      0.59 o 
  -1   6   3       57.47       54.79      1.68 o 
   0   6   3       50.27       51.90      1.34 o 
   1   6   3      324.42      330.27      6.90 o 
   2   6   3       14.85       19.90      1.06 o 
   3   6   3       68.13       73.71      1.93 o 
   4   6   3        0.07       -0.11      0.36 o 
   5   6   3        8.26        7.84      0.99 o 
   6   6   3       26.50       22.50      1.58 o 
   7   6   3        0.20        0.84      1.68 o 
  -5   7   3        0.46        0.56      1.12 o 
  -4   7   3        0.01       -0.56      0.84 o 
  -3   7   3        0.12       -0.56      0.84 o 
  -1   7   3        2.24        3.04      0.45 o 
   0   7   3        8.88       10.44      0.74 o 
   1   7   3       14.75       15.72      1.06 o 
   2   7   3        7.87        6.74      0.53 o 
   3   7   3       34.40       35.56      1.34 o 
   4   7   3        5.94        7.05      0.69 o 
   5   7   3       10.77       17.52      1.58 o 
   6   7   3        2.15        1.56      1.12 o 
   7   7   3        1.50        2.27      0.98 o 
  -3   8   3       35.91       38.10      2.80 o 
  -2   8   3        2.24        3.36      1.12 o 
  -1   8   3       40.14       40.34      2.52 o 
   0   8   3        0.00       -0.34      0.47 o 
   1   8   3        0.59        0.84      0.41 o 
   2   8   3        4.59        3.36      0.53 o 
   3   8   3        3.11        1.60      0.53 o 
   4   8   3      111.32      114.75      2.95 o 
   5   8   3      596.06      618.33     17.93 o 
   6   8   3      302.73      295.42      8.42 o 
   7   8   3        0.60        1.09      0.88 o 
  -3   9   3        0.00        0.84      1.12 o 
  -2   9   3       12.13       17.93      2.24 o 
  -1   9   3        1.04        3.36      1.12 o 
   0   9   3        0.56        0.84      1.12 o 
   1   9   3        6.75        6.59      0.79 o 
   2   9   3       27.89       26.80      1.23 o 
   3   9   3        2.06        1.96      0.53 o 
   4   9   3       43.39       43.76      1.67 o 
   5   9   3       95.46       97.09      3.57 o 
   6   9   3       17.77       21.27      1.96 o 
   7   9   3        0.48        0.12      0.88 o 
  -3  10   3       12.18       12.33      1.96 o 
  -2  10   3       22.79       26.05      2.52 o 
  -1  10   3       20.17       26.05      2.52 o 
   0  10   3        1.76        3.08      1.12 o 
   1  10   3      133.97      150.09      4.45 o 
   2  10   3        3.56        4.83      0.79 o 
   3  10   3        0.89        0.82      0.53 o 
   4  10   3        1.22        0.47      0.55 o 
   5  10   3        4.61        4.43      1.08 o 
   6  10   3        1.05        0.56      0.99 o 
  -2  11   3       12.81       10.37      1.96 o 
  -1  11   3        3.38        4.20      1.40 o 
   0  11   3        5.19        4.76      1.40 o 
   1  11   3       79.28       84.61      4.48 o 
   2  11   3        7.60        6.56      1.26 o 
   3  11   3        0.07       -1.01      0.67 o 
   4  11   3        2.87        1.40      1.40 o 
   5  11   3        0.06       -0.75      1.68 o 
   0  12   3       29.24       39.22      3.08 o 
   1  12   3        9.96       12.33      1.96 o 
   2  12   3        0.70        3.08      1.40 o 
   3  12   3        0.02       -1.19      0.79 o 
   4  12   3        2.30        1.12      1.40 o 
  -4 -10   4        1.02       -0.70      0.99 o 
  -3 -10   4        0.09       -1.19      0.79 o 
  -2 -10   4        0.18       -1.19      0.79 o 
  -1 -10   4        2.81        2.74      0.88 o 
   0 -10   4       11.34       10.70      1.28 o 
   1 -10   4        3.56        1.25      0.88 o 
  -5  -9   4        0.18       -1.06      0.88 o 
  -4  -9   4        2.26        2.24      0.99 o 
  -3  -9   4        0.43       -0.14      0.79 o 
  -2  -9   4        0.25       -0.42      0.79 o 
  -1  -9   4        4.82        2.80      0.79 o 
   0  -9   4        8.21        5.22      0.88 o 
   1  -9   4        0.06       -0.08      0.67 o 
   2  -9   4        1.81        1.15      0.88 o 
  -6  -8   4        4.07        4.28      1.07 o 
  -5  -8   4        1.92        0.75      0.61 o 
  -4  -8   4       10.96        9.93      1.19 o 
  -3  -8   4        5.31        3.51      0.79 o 
  -2  -8   4        0.46       -0.28      1.12 o 
  -1  -8   4        3.32        2.66      0.79 o 
   0  -8   4        0.12       -0.48      0.67 o 
   1  -8   4        3.17        2.84      0.84 o 
   2  -8   4        7.30        4.32      0.88 o 
   3  -8   4       42.71       43.28      2.18 o 
  -6  -7   4        0.16        0.13      0.95 o 
  -5  -7   4       22.17       21.42      1.55 o 
  -4  -7   4       19.80       23.94      1.75 o 
  -3  -7   4        9.28        7.15      0.74 o 
  -2  -7   4        2.46        2.66      0.79 o 
  -1  -7   4        0.04       -0.42      0.70 o 
   0  -7   4        3.64        2.68      1.40 o 
   1  -7   4        0.44        0.56      0.98 o 
   2  -7   4        0.02        0.16      0.84 o 
   3  -7   4        1.50        2.67      1.54 o 
   4  -7   4        0.46        1.06      0.88 o 
  -7  -6   4        0.49        0.54      0.74 o 
  -6  -6   4        0.16        0.14      0.61 o 
  -5  -6   4       42.61       47.39      1.81 o 
  -4  -6   4       23.13       26.70      1.34 o 
  -3  -6   4        0.01        0.26      0.53 o 
  -2  -6   4       30.66       34.08      1.28 o 
  -1  -6   4       10.63       11.64      1.19 o 
   0  -6   4        0.72        0.14      0.59 o 
   1  -6   4       53.81       61.69      4.06 o 
   2  -6   4        5.75        3.16      0.67 o 
   3  -6   4      100.75      103.85      3.37 o 
   4  -6   4       35.77       35.81      1.87 o 
   5  -6   4        0.90        2.80      1.12 o 
  -7  -5   4        2.18        1.73      0.85 o 
  -6  -5   4        0.44        0.39      0.61 o 
  -5  -5   4        6.99        5.67      0.74 o 
  -4  -5   4        0.00        0.30      0.55 o 
  -3  -5   4        5.20        3.90      0.58 o 
  -2  -5   4        0.21        0.48      0.41 o 
  -1  -5   4       82.79       75.25      1.93 o 
   0  -5   4       18.04       18.64      1.68 o 
   1  -5   4       10.98       12.00      1.08 o 
   2  -5   4        1.74        3.02      0.67 o 
   3  -5   4        0.36        0.42      0.59 o 
   4  -5   4       10.06       12.89      1.96 o 
   5  -5   4        0.02        0.28      0.84 o 
  -7  -4   4        0.13        1.10      0.72 o 
  -6  -4   4        1.05       -0.11      0.62 o 
  -5  -4   4        6.50        5.70      0.74 o 
  -4  -4   4       22.43       30.70      1.40 o 
  -3  -4   4       26.58       38.60      1.44 o 
  -2  -4   4     1557.65     1630.09     32.78 o 
  -1  -4   4     6018.77     6011.90    119.96 o 
   0  -4   4     2289.31     2393.70     55.54 o 
   1  -4   4        4.97        3.00      0.59 o 
   2  -4   4       64.67       64.48      2.18 o 
   3  -4   4        7.06        8.58      0.88 o 
   4  -4   4        0.12        0.42      0.59 o 
   5  -4   4        0.18        0.28      0.84 o 
   6  -4   4        2.45        1.12      1.12 o 
  -7  -3   4        1.06        1.53      0.88 o 
  -6  -3   4        0.26       -0.28      1.40 o 
  -5  -3   4       16.80       16.12      1.62 o 
  -4  -3   4        8.23        9.33      1.01 o 
  -3  -3   4       17.35       21.93      1.11 o 
  -2  -3   4       68.91       68.30      1.83 o 
  -1  -3   4      181.67      204.98      4.37 o 
   0  -3   4        3.59        5.85      0.92 o 
   1  -3   4       71.03       68.78      2.18 o 
   2  -3   4       42.32       38.63      1.48 o 
   3  -3   4       46.00       39.55      1.58 o 
   4  -3   4        6.72        3.85      0.67 o 
   5  -3   4        0.13        0.28      0.84 o 
   6  -3   4        1.89        2.24      1.12 o 
  -7  -2   4        0.11        0.00      0.79 o 
  -6  -2   4       50.88       47.34      2.77 o 
  -5  -2   4       73.72       76.66      2.31 o 
  -4  -2   4       11.68       11.62      0.91 o 
  -3  -2   4      242.57      237.04      5.23 o 
  -2  -2   4       82.31       94.51      2.26 o 
  -1  -2   4      119.19      112.45      2.53 o 
   0  -2   4      129.82      111.45      2.43 o 
   1  -2   4      119.47      115.59      2.53 o 
   2  -2   4      229.15      233.24      4.90 o 
   3  -2   4      130.04      139.49      3.86 o 
   4  -2   4       64.13       63.75      2.27 o 
   5  -2   4       49.95       49.31      3.08 o 
   6  -2   4        5.39        5.04      1.40 o 
   7  -2   4        0.00        0.84      1.12 o 
  -7  -1   4        4.96        4.76      0.99 o 
  -6  -1   4        2.55        1.54      0.99 o 
  -5  -1   4       50.74       55.11      1.93 o 
  -4  -1   4       25.99       28.83      1.23 o 
  -3  -1   4       15.60       15.27      0.91 o 
  -2  -1   4        0.02       -0.09      0.32 o 
  -1  -1   4       77.69       69.37      1.67 o 
   0  -1   4        5.66        4.38      0.42 o 
   1  -1   4      952.69      904.77     18.17 o 
   2  -1   4      922.91      961.32     19.36 o 
   3  -1   4      559.44      658.35     13.42 o 
   4  -1   4       70.33       77.24      2.56 o 
   5  -1   4       55.36       51.27      3.08 o 
   6  -1   4       21.54       18.49      1.96 o 
   7  -1   4        1.17        0.84      1.12 o 
  -7   0   4       19.03       18.67      4.20 o 
  -6   0   4      327.10      326.27      8.91 o 
  -5   0   4       86.52       88.40      3.00 o 
  -4   0   4       57.81       57.12      1.72 o 
  -3   0   4        7.73        9.32      0.64 o 
  -2   0   4        8.86        8.52      0.65 o 
  -1   0   4        0.35        0.06      0.41 o 
   0   0   4      338.16      344.12      6.96 o 
   1   0   4        2.61        1.99      0.16 o 
   2   0   4      229.64      253.80      5.28 o 
   3   0   4      606.79      697.40     15.89 o 
   4   0   4        1.66        3.00      0.59 o 
   5   0   4        3.79        2.80      0.59 o 
   6   0   4        0.65        0.84      1.12 o 
   7   0   4        9.82        7.28      1.68 o 
  -7   1   4        0.02       -0.42      0.79 o 
  -6   1   4       27.59       35.45      3.22 o 
  -5   1   4       10.40       17.25      1.68 o 
  -4   1   4       40.21       40.22      1.48 o 
  -3   1   4       22.41       23.90      0.99 o 
  -2   1   4        0.20        1.18      0.23 o 
  -1   1   4      868.49      808.65     20.01 o 
   0   1   4     2523.22     2283.08    174.40 o 
   1   1   4      912.41      925.14     22.78 o 
   2   1   4        8.79        5.00      0.70 o 
   3   1   4       18.04       27.85      1.96 o 
   4   1   4      103.27      124.14      3.76 o 
   5   1   4        4.97        7.02      0.79 o 
   6   1   4       24.45       22.91      1.96 o 
   7   1   4      116.14       97.77      5.32 o 
  -7   2   4        4.91        4.95      1.12 o 
  -6   2   4       21.19       22.99      1.75 o 
  -5   2   4        5.91        6.09      0.88 o 
  -4   2   4       64.36       65.84      2.38 o 
  -3   2   4       39.96       57.07      1.98 o 
  -2   2   4     1355.68     1513.12     37.14 o 
  -1   2   4       99.38      118.79      4.06 o 
   0   2   4        1.23        2.52      0.56 o 
   1   2   4      456.10      470.26     11.69 o 
   2   2   4        0.26       -0.19      0.28 o 
   3   2   4        4.85        1.83      0.40 o 
   4   2   4        0.88        0.28      0.40 o 
   5   2   4        0.23       -0.06      0.47 o 
   6   2   4        6.72        4.78      0.79 o 
   7   2   4        6.07        6.33      0.99 o 
  -6   3   4        0.06       -0.70      0.59 o 
  -5   3   4        0.40       -0.28      0.59 o 
  -4   3   4       33.92       33.34      2.24 o 
  -3   3   4      143.38      156.22      4.36 o 
  -2   3   4     2067.91     2431.08     59.53 o 
  -1   3   4      563.69      680.21     25.63 o 
   0   3   4       57.48       50.28      2.15 o 
   1   3   4      673.05      623.41     12.56 o 
   2   3   4      178.99      181.62      4.85 o 
   3   3   4      110.67      113.24      3.37 o 
   4   3   4       23.66       15.71      1.19 o 
   5   3   4       16.05       13.59      1.40 o 
   6   3   4       84.86       75.37      2.97 o 
   7   3   4        0.66       -0.84      0.59 o 
  -6   4   4        1.72        0.84      1.12 o 
  -5   4   4       11.67       13.69      1.28 o 
  -4   4   4       27.67       28.30      2.24 o 
  -3   4   4       64.16       63.75      2.18 o 
  -2   4   4       13.04       12.20      0.99 o 
  -1   4   4        3.42        0.70      0.40 o 
   0   4   4      267.55      264.08      5.44 o 
   1   4   4      125.10      139.93      3.02 o 
   2   4   4        6.95        6.21      0.74 o 
   3   4   4       22.21       19.22      0.99 o 
   4   4   4       77.19       76.70      2.58 o 
   5   4   4        0.15        0.17      0.47 o 
   6   4   4        4.26        2.38      0.79 o 
   7   4   4        0.82        0.28      0.79 o 
  -6   5   4        9.88       10.65      1.68 o 
  -5   5   4        3.91        5.32      1.12 o 
  -4   5   4       32.31       35.02      2.52 o 
  -3   5   4        3.97        2.01      0.84 o 
  -2   5   4       28.60       31.25      1.39 o 
  -1   5   4       16.29       21.22      0.78 o 
   0   5   4      138.91      133.01      2.85 o 
   1   5   4     3012.67     3145.02     62.70 o 
   2   5   4     3350.97     3581.99     71.49 o 
   3   5   4      292.85      323.88      7.40 o 
   4   5   4      204.45      208.94      5.84 o 
   5   5   4       56.29       55.20      2.18 o 
   6   5   4        1.78        1.82      0.79 o 
   7   5   4        0.10       -0.64      0.67 o 
  -5   6   4        0.81        1.12      1.12 o 
  -4   6   4        0.59        1.68      0.84 o 
  -3   6   4        0.23        0.14      0.70 o 
  -2   6   4       37.31       44.01      1.78 o 
  -1   6   4       60.26       72.40      3.08 o 
   0   6   4        2.80        3.11      0.40 o 
   1   6   4       24.32       25.51      0.97 o 
   2   6   4        4.21        5.00      0.49 o 
   3   6   4        5.60        4.52      0.43 o 
   4   6   4       49.02       47.48      2.52 o 
   5   6   4      118.88      117.11      5.32 o 
   6   6   4        0.00       -0.28      0.84 o 
   7   6   4        0.99        1.12      1.12 o 
  -5   7   4        0.03       -0.84      0.84 o 
  -4   7   4        1.15        1.12      0.84 o 
  -3   7   4        4.71        1.96      0.84 o 
  -2   7   4       22.14       17.65      1.68 o 
  -1   7   4       69.02       73.96      3.36 o 
   0   7   4        9.59       10.83      0.78 o 
   1   7   4        0.79        0.81      0.36 o 
   2   7   4       15.95       13.94      0.85 o 
   3   7   4       41.14       40.82      1.40 o 
   4   7   4        0.00        0.20      0.67 o 
   5   7   4      249.75      241.92      6.93 o 
   6   7   4      308.43      295.73      8.32 o 
   7   7   4        1.22        1.12      0.79 o 
  -4   8   4        0.33        0.00      0.84 o 
  -1   8   4        7.78        8.12      1.40 o 
   0   8   4        0.00       -0.50      0.47 o 
   1   8   4        8.27        7.55      0.58 o 
   2   8   4        0.69        0.75      0.43 o 
   3   8   4       65.71       64.22      1.88 o 
   4   8   4       64.94       73.55      2.77 o 
   5   8   4      279.20      275.30      7.73 o 
   6   8   4      238.69      228.01      6.83 o 
   7   8   4        1.14        0.25      0.88 o 
  -3   9   4       37.60       38.94      2.80 o 
  -2   9   4       63.33       65.00      3.64 o 
  -1   9   4        2.41        1.96      1.12 o 
   0   9   4        1.16        2.24      1.12 o 
   1   9   4        3.37        3.46      0.58 o 
   2   9   4       26.63       30.63      1.29 o 
   3   9   4       63.45       69.70      2.04 o 
   4   9   4        0.13       -0.44      0.67 o 
   5   9   4       85.62       90.07      3.37 o 
   6   9   4       10.44        7.95      1.28 o 
   7   9   4        0.57        0.96      0.88 o 
  -3  10   4        0.23        0.56      1.40 o 
  -2  10   4        0.21        0.84      1.12 o 
  -1  10   4        3.24        2.24      1.12 o 
   0  10   4        3.56        3.08      1.40 o 
   1  10   4       76.55       84.89      4.20 o 
   2  10   4       11.70        8.82      1.54 o 
   3  10   4       10.38       11.26      0.91 o 
   4  10   4       11.04       10.43      1.26 o 
   5  10   4        1.63        1.09      1.54 o 
   6  10   4        0.86        0.42      2.38 o 
  -2  11   4        0.03        1.40      1.40 o 
  -1  11   4        0.19       -1.40      1.40 o 
   0  11   4       91.92      112.62      5.32 o 
   1  11   4      172.80      224.13      8.97 o 
   2  11   4       71.35       79.84      3.92 o 
   3  11   4        2.82        3.17      0.88 o 
   4  11   4        0.15        0.42      0.79 o 
   5  11   4        1.16        0.03      0.98 o 
   0  12   4       82.37      101.98      5.04 o 
   1  12   4      104.08      125.79      5.88 o 
   2  12   4       28.24       33.90      2.80 o 
   3  12   4        0.07       -0.12      0.88 o 
   4  12   4        1.94        0.28      1.40 o 
  -3 -10   5        0.30       -1.19      0.79 o 
  -2 -10   5        0.06       -1.21      0.88 o 
  -1 -10   5        2.46        0.50      0.88 o 
   0 -10   5        3.95        2.71      0.88 o 
  -5  -9   5        0.31       -1.06      0.88 o 
  -4  -9   5        0.05       -1.19      0.79 o 
  -3  -9   5        0.06       -1.19      0.79 o 
  -2  -9   5        0.09       -1.19      0.79 o 
  -1  -9   5       13.89       12.55      1.28 o 
   0  -9   5       15.51       12.60      1.28 o 
   1  -9   5        0.48       -1.08      0.72 o 
   2  -9   5       17.05       22.35      1.75 o 
  -5  -8   5        4.16        3.64      1.08 o 
  -4  -8   5        4.05        2.80      0.99 o 
  -3  -8   5        1.06        1.82      0.79 o 
  -2  -8   5        0.22       -0.80      0.67 o 
  -1  -8   5        8.19        9.20      1.08 o 
   0  -8   5        6.70        6.24      0.88 o 
   1  -8   5        3.25        1.89      0.72 o 
   2  -8   5        0.93        0.98      0.72 o 
   3  -8   5        3.00        3.08      0.88 o 
  -6  -7   5        0.88       -0.05      0.94 o 
  -5  -7   5       39.04       39.32      1.81 o 
  -4  -7   5       31.73       33.03      3.03 o 
  -3  -7   5        8.20        7.57      0.99 o 
  -2  -7   5        4.19        1.68      0.84 o 
  -1  -7   5        0.00        0.00      0.84 o 
   0  -7   5        1.49        0.16      1.12 o 
   1  -7   5        2.18        1.60      0.67 o 
   2  -7   5        1.57        1.68      0.67 o 
   3  -7   5       22.36       27.83      1.68 o 
   4  -7   5       23.24       21.85      2.24 o 
  -6  -6   5        0.91        1.23      0.74 o 
  -5  -6   5        5.14        4.06      0.78 o 
  -4  -6   5        0.96       -0.09      0.64 o 
  -3  -6   5        3.38        0.95      0.96 o 
  -2  -6   5       23.35       26.32      1.82 o 
  -1  -6   5        2.43        2.12      0.67 o 
   0  -6   5        1.05        0.88      0.67 o 
   1  -6   5        0.10       -0.24      0.67 o 
   2  -6   5        0.85        1.04      0.67 o 
   3  -6   5        0.16        0.56      0.67 o 
   4  -6   5        0.38        0.84      0.84 o 
  -6  -5   5        2.89        1.24      0.66 o 
  -5  -5   5       15.34       14.27      1.13 o 
  -4  -5   5        1.13        0.84      0.58 o 
  -3  -5   5        0.49        0.30      0.43 o 
  -2  -5   5       15.67       16.96      1.07 o 
  -1  -5   5      177.37      180.18      7.84 o 
   0  -5   5       80.88       80.46      2.67 o 
   1  -5   5        2.34        2.36      0.67 o 
   2  -5   5        1.46        1.12      0.59 o 
   3  -5   5       41.87       43.87      1.96 o 
   4  -5   5        5.97        5.04      1.12 o 
   5  -5   5        0.47        0.56      0.84 o 
  -7  -4   5        3.46        2.37      0.88 o 
  -6  -4   5        2.92        2.11      0.74 o 
  -5  -4   5        1.89        1.65      0.61 o 
  -4  -4   5        2.05        1.72      0.61 o 
  -3  -4   5        3.34        2.57      0.53 o 
  -2  -4   5        6.10        6.72      0.58 o 
  -1  -4   5      143.31      142.52      4.06 o 
   0  -4   5       76.83       82.96      3.78 o 
   1  -4   5        1.65        1.96      0.47 o 
   2  -4   5        4.99        6.10      1.12 o 
   3  -4   5        0.13        0.42      0.70 o 
   4  -4   5        0.11        0.00      0.84 o 
   5  -4   5        1.51        1.96      1.12 o 
   6  -4   5        1.23        0.00      0.84 o 
  -7  -3   5        1.45        0.93      0.88 o 
  -6  -3   5        0.36       -0.43      1.09 o 
  -5  -3   5        1.67        0.00      1.25 o 
  -4  -3   5        0.13       -0.05      0.53 o 
  -3  -3   5       83.06       90.37      2.37 o 
  -2  -3   5      341.93      372.36      7.82 o 
  -1  -3   5     1436.63     1422.92     35.06 o 
   0  -3   5       14.29       13.82      0.74 o 
   1  -3   5      221.78      206.45      4.41 o 
   2  -3   5      336.43      340.92      8.81 o 
   3  -3   5       18.05       16.68      1.12 o 
   4  -3   5        5.66        3.64      1.12 o 
   5  -3   5        0.31        0.56      0.84 o 
   6  -3   5        1.79        1.68      1.12 o 
  -7  -2   5        0.00       -0.44      1.40 o 
  -6  -2   5        4.63        4.84      1.82 o 
  -5  -2   5        5.80        4.16      1.00 o 
  -4  -2   5        5.81        5.35      0.65 o 
  -3  -2   5      105.95      117.71      2.90 o 
  -2  -2   5        0.07        0.37      0.35 o 
  -1  -2   5       16.22       15.10      0.81 o 
   0  -2   5      203.90      231.70      4.85 o 
   1  -2   5        0.04        0.28      0.23 o 
   2  -2   5       46.10       47.83      1.34 o 
   3  -2   5        2.47        2.52      0.59 o 
   4  -2   5       11.23        7.56      1.12 o 
   5  -2   5        8.32        8.68      1.40 o 
   6  -2   5        1.26        0.84      1.12 o 
  -7  -1   5       15.22       11.91      1.39 o 
  -6  -1   5      275.31      286.11      8.02 o 
  -5  -1   5      638.05      657.41     13.75 o 
  -4  -1   5       54.25       57.91      1.83 o 
  -3  -1   5        0.00        0.21      0.36 o 
  -2  -1   5        4.74        8.38      0.69 o 
  -1  -1   5       66.89       64.93      1.67 o 
   0  -1   5       31.14       28.84      0.85 o 
   1  -1   5        1.32        1.73      0.23 o 
   2  -1   5        8.51        9.18      0.58 o 
   3  -1   5      114.53      115.86      2.69 o 
   4  -1   5        6.84        5.35      0.70 o 
   5  -1   5       18.77       15.41      1.68 o 
   6  -1   5       17.86       10.09      1.68 o 
   7  -1   5       13.58       10.65      1.68 o 
  -7   0   5        4.28        2.24      0.99 o 
  -6   0   5      162.68      185.75      5.64 o 
  -5   0   5      201.00      222.59      6.34 o 
  -4   0   5       75.07       75.68      2.09 o 
  -3   0   5       13.24       14.28      0.91 o 
  -2   0   5       17.44       16.18      1.53 o 
  -1   0   5      289.05      300.93      6.25 o 
   0   0   5      180.05      166.14      3.56 o 
   1   0   5      425.71      416.38      8.46 o 
   2   0   5        9.89        7.17      0.50 o 
   3   0   5       59.31       72.65      1.76 o 
   4   0   5       62.00       64.12      3.64 o 
   5   0   5       83.16       67.38      5.32 o 
   6   0   5       86.43       69.20      3.92 o 
   7   0   5        2.59        2.24      1.12 o 
  -7   1   5        0.34        0.28      0.79 o 
  -6   1   5        2.44        2.71      1.96 o 
  -5   1   5        0.68        1.26      0.79 o 
  -4   1   5        7.12        5.75      0.79 o 
  -3   1   5        3.39        2.37      0.41 o 
  -2   1   5        0.15        0.70      0.42 o 
  -1   1   5      479.54      510.52     10.30 o 
   0   1   5      101.48      118.05      2.53 o 
   1   1   5      337.51      307.34      6.31 o 
   2   1   5       41.67       46.80      1.58 o 
   3   1   5       27.28       30.99      1.28 o 
   4   1   5        3.18        2.16      0.47 o 
   5   1   5        2.37        1.96      0.59 o 
   6   1   5        0.10       -0.70      0.70 o 
   7   1   5       10.97       10.65      1.68 o 
  -6   2   5        0.43        0.42      0.79 o 
  -5   2   5        2.35        1.40      0.79 o 
  -4   2   5        0.38       -0.14      0.59 o 
  -3   2   5       12.70       16.70      1.08 o 
  -2   2   5     1012.10     1072.06     37.26 o 
  -1   2   5      326.65      357.84      9.11 o 
   0   2   5        0.10        0.73      0.24 o 
   1   2   5       22.08       32.99      1.04 o 
   2   2   5      819.04      824.21     20.50 o 
   3   2   5      498.92      552.22     17.65 o 
   4   2   5       34.73       41.34      1.68 o 
   5   2   5       26.03       22.78      1.40 o 
   6   2   5       37.07       34.32      1.98 o 
   7   2   5        2.84        2.83      0.88 o 
  -6   3   5        0.01        0.28      1.12 o 
  -5   3   5        0.77        0.00      0.84 o 
  -4   3   5        5.88        7.18      1.12 o 
  -3   3   5        4.71        2.70      0.59 o 
  -2   3   5       39.25       56.60      1.98 o 
  -1   3   5      140.06      151.73      5.04 o 
   0   3   5       60.43       57.24      1.54 o 
   1   3   5      111.52      135.46      2.85 o 
   2   3   5        3.92        6.41      1.68 o 
   3   3   5       38.59       42.73      1.68 o 
   4   3   5        2.69        6.28      0.84 o 
   5   3   5        0.66        0.22      0.47 o 
   6   3   5       18.63       17.87      1.48 o 
   7   3   5       13.12       12.27      1.28 o 
  -6   4   5        3.61        4.48      1.40 o 
  -5   4   5        1.88        1.28      0.67 o 
  -4   4   5       81.03       90.49      4.20 o 
  -3   4   5        1.57        0.84      0.59 o 
  -2   4   5        2.42        1.40      0.40 o 
  -1   4   5      316.17      330.47      8.52 o 
   0   4   5       67.20       65.42      1.98 o 
   1   4   5      221.65      239.25      4.96 o 
   2   4   5       51.36       70.15      2.40 o 
   3   4   5      158.25      180.90      4.95 o 
   4   4   5        4.15        3.23      0.59 o 
   5   4   5       38.73       40.12      1.87 o 
   6   4   5       24.43       20.60      1.58 o 
   7   4   5       44.26       45.02      2.27 o 
  -6   5   5        8.20        8.12      1.68 o 
  -5   5   5        7.12        6.16      1.40 o 
  -4   5   5        8.73        8.24      0.88 o 
  -3   5   5       16.25       20.39      1.39 o 
  -2   5   5        3.27        1.68      0.59 o 
  -1   5   5        3.02        1.68      0.40 o 
   0   5   5        0.72        0.00      0.19 o 
   1   5   5       56.32       63.25      2.10 o 
   2   5   5        2.06        3.57      0.84 o 
   3   5   5       84.51       89.19      2.95 o 
   4   5   5       14.80       14.70      1.40 o 
   5   5   5        5.66        5.06      0.79 o 
   6   5   5        9.10        8.84      0.99 o 
   7   5   5       11.39        9.49      1.19 o 
  -5   6   5        0.20        0.28      0.84 o 
  -4   6   5       25.25       21.01      1.96 o 
  -3   6   5        6.46        3.64      0.79 o 
  -2   6   5        5.81        4.76      0.59 o 
  -1   6   5       90.15       86.74      2.67 o 
   0   6   5        6.70        5.86      0.41 o 
   1   6   5       62.06       67.71      1.72 o 
   2   6   5        1.41        0.56      0.32 o 
   3   6   5       32.08       33.48      1.15 o 
   4   6   5      678.22      671.54     24.37 o 
   5   6   5      930.60      899.26     22.88 o 
   6   6   5      152.76      145.75      4.75 o 
   7   6   5       11.82       10.01      1.40 o 
  -5   7   5        0.78       -0.84      1.12 o 
  -4   7   5        3.92        3.92      1.12 o 
  -3   7   5        1.10        0.56      0.84 o 
  -2   7   5       46.96       53.18      2.07 o 
  -1   7   5        7.87        9.61      1.82 o 
   0   7   5       10.26        9.87      0.88 o 
   1   7   5       49.14       56.04      1.62 o 
   2   7   5        5.35        5.67      0.53 o 
   3   7   5        8.65        7.49      0.58 o 
   4   7   5      303.71      298.54      8.12 o 
   5   7   5       88.62       82.02      3.17 o 
   6   7   5        0.24       -0.56      1.40 o 
   7   7   5        6.03        8.38      1.19 o 
  -4   8   5        0.85        0.00      1.12 o 
  -3   8   5       93.40       81.53      4.20 o 
  -2   8   5       22.01       17.37      1.68 o 
   0   8   5       14.76       16.99      1.40 o 
   1   8   5      122.25      131.56      3.07 o 
   2   8   5       31.46       32.19      1.23 o 
   3   8   5        6.13        6.47      0.58 o 
   4   8   5        4.33        3.79      0.79 o 
   5   8   5        0.37        0.56      0.84 o 
   6   8   5        1.08        1.00      1.12 o 
   7   8   5        7.52        6.72      1.19 o 
  -2   9   5       20.58       21.57      2.24 o 
  -1   9   5        0.16        0.56      1.12 o 
   0   9   5       78.86       89.65      4.20 o 
   1   9   5      205.64      222.54      6.04 o 
   2   9   5       11.32       12.34      0.91 o 
   3   9   5       19.49       17.37      1.11 o 
   4   9   5        4.08        2.89      1.12 o 
   5   9   5        0.29       -0.62      1.82 o 
   6   9   5        9.27       11.23      1.19 o 
   7   9   5        7.44        7.00      1.68 o 
  -3  10   5        0.07        1.96      1.40 o 
  -2  10   5        0.14        1.12      1.12 o 
  -1  10   5       15.78       19.33      2.24 o 
   0  10   5      104.33      132.79      5.88 o 
   1  10   5        6.79        8.40      1.40 o 
   2  10   5        0.19       -0.10      0.53 o 
   3  10   5        0.90        0.15      0.53 o 
   4  10   5        0.51        0.84      0.79 o 
   5  10   5        0.46       -0.56      1.12 o 
   6  10   5        5.36        5.71      1.40 o 
  -2  11   5        0.35        0.84      1.40 o 
  -1  11   5        1.46        0.00      1.40 o 
   0  11   5       16.70       21.01      2.52 o 
   1  11   5      118.47      139.52      6.16 o 
   2  11   5       43.56       51.55      3.08 o 
   3  11   5        2.80        1.96      1.40 o 
   4  11   5       10.23        8.57      1.19 o 
   5  11   5       33.47       37.36      2.18 o 
   0  12   5        0.12        0.28      1.40 o 
   1  12   5        0.16        0.00      1.40 o 
   2  12   5        3.95        3.36      1.40 o 
   4  12   5        4.28        4.76      1.68 o 
  -4  -9   6        1.77        0.00      1.40 o 
  -3  -9   6        1.16       -0.96      1.12 o 
  -2  -9   6        0.00       -1.19      0.79 o 
  -1  -9   6        0.14       -1.19      0.79 o 
   0  -9   6        0.07       -0.95      0.72 o 
   1  -9   6        0.24       -0.53      0.72 o 
  -5  -8   6        8.75        5.48      1.82 o 
  -4  -8   6        0.35       -1.19      0.79 o 
  -3  -8   6        2.43        0.42      0.79 o 
  -2  -8   6        0.94        0.28      0.79 o 
  -1  -8   6        1.00        0.56      0.79 o 
   0  -8   6        7.29        5.31      0.88 o 
   1  -8   6        0.02       -0.76      0.67 o 
   2  -8   6       19.34       19.05      3.08 o 
  -5  -7   6        0.38       -0.51      0.64 o 
  -4  -7   6        0.00        0.00      0.88 o 
  -3  -7   6        2.88        2.66      0.99 o 
  -2  -7   6        4.72        2.38      0.79 o 
  -1  -7   6       24.07       25.41      1.68 o 
   0  -7   6        2.86        1.84      0.67 o 
   1  -7   6        1.62        1.93      0.72 o 
   2  -7   6        0.22       -0.64      0.67 o 
   3  -7   6        1.35        0.84      0.88 o 
  -6  -6   6        0.17       -0.96      0.64 o 
  -5  -6   6        8.51        6.02      0.82 o 
  -4  -6   6        5.72        5.40      0.74 o 
  -3  -6   6       94.84      101.52      4.32 o 
  -2  -6   6      561.01      545.09     14.07 o 
  -1  -6   6      716.61      715.72     33.20 o 
   0  -6   6       48.86       56.08      2.27 o 
   1  -6   6        1.49        1.16      0.67 o 
   2  -6   6        0.29       -0.84      0.98 o 
   3  -6   6        1.82        1.40      0.79 o 
   4  -6   6        1.00        0.84      1.12 o 
  -6  -5   6        1.85        0.04      0.74 o 
  -5  -5   6        0.00       -0.95      0.72 o 
  -4  -5   6        0.46        0.20      0.68 o 
  -3  -5   6        7.38        5.94      0.69 o 
  -2  -5   6       43.51       55.55      2.66 o 
  -1  -5   6       11.35        8.94      0.88 o 
   0  -5   6        1.59        1.40      0.67 o 
   1  -5   6        2.08        3.19      0.98 o 
   2  -5   6        1.45        1.04      0.67 o 
   3  -5   6       13.34       10.65      0.99 o 
   4  -5   6        0.41        0.84      0.84 o 
   5  -5   6        0.00       -0.56      0.84 o 
  -6  -4   6       23.72       21.79      1.50 o 
  -5  -4   6        1.99        1.51      0.74 o 
  -4  -4   6       20.09       18.62      1.27 o 
  -3  -4   6        0.13        0.00      0.43 o 
  -2  -4   6       29.01       31.06      1.23 o 
  -1  -4   6        0.11        0.52      0.41 o 
   0  -4   6       17.46       17.58      1.28 o 
   1  -4   6      130.98      129.44      4.34 o 
   2  -4   6       40.50       40.29      4.20 o 
   3  -4   6       55.61       56.63      4.20 o 
   4  -4   6        1.13        0.28      0.84 o 
   5  -4   6        1.16        0.84      0.84 o 
  -7  -3   6        4.82        6.16      1.68 o 
  -6  -3   6        2.99        3.08      1.08 o 
  -5  -3   6        0.20        0.37      0.74 o 
  -4  -3   6        2.55        2.62      0.77 o 
  -3  -3   6        0.47        0.53      0.53 o 
  -2  -3   6        4.18        4.09      0.49 o 
  -1  -3   6       10.24       13.98      0.85 o 
   0  -3   6       52.13       56.85      1.56 o 
   1  -3   6      289.89      283.30      7.33 o 
   2  -3   6      252.83      285.11     13.73 o 
   3  -3   6       81.20       85.28      4.62 o 
   4  -3   6        0.00        0.00      0.84 o 
   5  -3   6        2.81        1.68      1.12 o 
   6  -3   6        8.48        7.84      1.68 o 
  -7  -2   6       49.15       50.43      3.92 o 
  -6  -2   6      101.73      113.64      4.06 o 
  -5  -2   6        4.65        4.35      0.74 o 
  -4  -2   6       11.57       11.54      0.85 o 
  -3  -2   6        1.95        0.93      0.49 o 
  -2  -2   6        0.40        0.56      0.41 o 
  -1  -2   6        0.00        0.37      0.32 o 
   0  -2   6        1.32        2.27      0.36 o 
   1  -2   6       55.15       65.00      1.67 o 
   2  -2   6       86.18       86.36      2.58 o 
   3  -2   6       97.62       99.09      3.07 o 
   4  -2   6        1.72        1.12      0.84 o 
   5  -2   6        9.70        8.97      1.40 o 
   6  -2   6        4.63        3.92      1.40 o 
  -7  -1   6        1.62        1.26      0.99 o 
  -6  -1   6       10.02       22.31      1.98 o 
  -5  -1   6       47.66       55.60      2.47 o 
  -4  -1   6        1.79        1.60      0.58 o 
  -3  -1   6        0.36        0.84      0.66 o 
  -2  -1   6       64.89       61.96      3.22 o 
  -1  -1   6        5.73        5.28      0.49 o 
   0  -1   6      387.43      425.38      8.73 o 
   1  -1   6      105.54       98.17      2.26 o 
   2  -1   6       19.87       18.61      0.81 o 
   3  -1   6       12.59       14.06      0.81 o 
   4  -1   6        8.73        6.16      1.12 o 
   5  -1   6        0.00        0.84      0.84 o 
   6  -1   6       53.28       41.18      3.08 o 
  -7   0   6        0.07        0.09      0.88 o 
  -6   0   6       24.07       24.80      1.98 o 
  -5   0   6        1.48        1.40      0.79 o 
  -4   0   6       55.08       57.35      1.83 o 
  -3   0   6      168.54      192.58      4.36 o 
  -2   0   6      495.64      591.91     12.13 o 
  -1   0   6        2.75        3.16      0.36 o 
   0   0   6        4.92        5.74      0.49 o 
   1   0   6       63.56       63.51      1.62 o 
   2   0   6       11.76       11.37      0.89 o 
   3   0   6        0.06        0.19      0.32 o 
   4   0   6        2.86        2.70      0.59 o 
   5   0   6        0.12        0.00      0.84 o 
   6   0   6        3.04        2.52      1.12 o 
   7   0   6        8.70        9.81      1.68 o 
  -6   1   6        5.39        4.06      0.99 o 
  -5   1   6        0.11        0.08      0.67 o 
  -4   1   6      101.70      102.54      3.37 o 
  -3   1   6      267.66      331.85      8.51 o 
  -2   1   6     1514.51     1732.02     34.72 o 
  -1   1   6       43.54       35.12      1.07 o 
   0   1   6      130.15      119.03      2.69 o 
   1   1   6       12.87       15.08      0.69 o 
   2   1   6        0.62        0.42      0.40 o 
   3   1   6       73.40       63.56      2.07 o 
   4   1   6        2.12        1.96      0.47 o 
   5   1   6       85.80       72.34      3.78 o 
   6   1   6       34.82       27.18      2.52 o 
   7   1   6        1.36        3.08      1.40 o 
  -6   2   6        3.08        3.36      1.40 o 
  -5   2   6        0.03        0.00      0.84 o 
  -4   2   6        2.05        1.68      0.84 o 
  -3   2   6       76.53       74.48      2.66 o 
  -2   2   6       15.98       15.41      1.19 o 
  -1   2   6       34.12       43.01      1.58 o 
   0   2   6       56.88       40.78      1.11 o 
   1   2   6       64.60       55.16      3.90 o 
   2   2   6       12.79       13.11      0.88 o 
   3   2   6        1.12        1.12      0.56 o 
   4   2   6       37.72       44.83      1.87 o 
   5   2   6        0.20       -0.67      0.56 o 
   6   2   6       11.78        9.25      0.99 o 
   7   2   6        0.51        0.56      0.79 o 
  -6   3   6        5.40        4.45      0.88 o 
  -5   3   6        2.18        1.40      0.67 o 
  -4   3   6        7.78        7.64      0.88 o 
  -3   3   6        1.64        0.84      0.59 o 
  -2   3   6       30.49       36.85      1.58 o 
  -1   3   6       14.50       14.57      0.99 o 
   0   3   6       14.01       18.03      0.77 o 
   1   3   6     7538.88     7925.12    159.34 o 
   2   3   6      875.07     1025.65     25.46 o 
   3   3   6      273.93      277.32      7.43 o 
   4   3   6       27.23       30.35      1.48 o 
   5   3   6       17.05       16.76      1.39 o 
   6   3   6        0.23       -0.28      0.59 o 
   7   3   6        0.01        0.12      0.67 o 
  -6   4   6        0.07        0.52      0.67 o 
  -5   4   6        2.59        3.02      0.98 o 
  -4   4   6        1.98        1.54      0.59 o 
  -3   4   6        5.33        5.83      0.79 o 
  -2   4   6        2.16        1.01      0.47 o 
  -1   4   6       36.19       45.56      1.58 o 
   0   4   6        5.59        7.85      0.59 o 
   1   4   6       40.65       59.43      1.50 o 
   2   4   6       50.45       47.06      1.82 o 
   3   4   6       25.66       30.55      1.39 o 
   4   4   6        0.50        0.95      0.56 o 
   5   4   6       96.03      100.55      3.46 o 
   6   4   6        0.96        0.70      0.59 o 
   7   4   6        2.93        2.74      0.88 o 
  -5   5   6        0.09        0.84      0.79 o 
  -4   5   6        3.23        1.52      0.67 o 
  -3   5   6       25.10       19.95      1.28 o 
  -2   5   6        5.51        3.91      0.70 o 
  -1   5   6      102.66       95.94      2.87 o 
   0   5   6       39.91       35.73      1.39 o 
   1   5   6        0.55        0.49      0.23 o 
   2   5   6       22.46       17.98      0.74 o 
   3   5   6      121.79      119.63      3.57 o 
   4   5   6       12.79       11.21      1.68 o 
   5   5   6      839.54      810.39     20.70 o 
   6   5   6       95.33       83.35      3.17 o 
   7   5   6        2.74        1.82      0.79 o 
  -5   6   6        0.20        1.12      1.12 o 
  -4   6   6        4.70        4.66      0.79 o 
  -3   6   6        0.37        0.42      0.59 o 
  -2   6   6       20.40       20.74      1.39 o 
  -1   6   6       10.09       12.94      1.08 o 
   0   6   6       28.32       35.87      1.39 o 
   1   6   6        3.53        2.95      0.40 o 
   2   6   6        6.18        5.35      0.41 o 
   3   6   6      207.72      222.47      6.14 o 
   4   6   6      258.69      265.60      7.33 o 
   5   6   6      848.41      846.88     21.59 o 
   6   6   6       89.64       84.29      3.17 o 
   7   6   6        0.76        1.12      0.79 o 
  -5   7   6        2.84        0.28      1.12 o 
  -4   7   6       46.08       36.98      2.80 o 
  -3   7   6       69.34       60.51      3.36 o 
  -2   7   6       53.02       52.67      2.18 o 
  -1   7   6        4.36        4.73      0.70 o 
   0   7   6        2.51        2.67      0.59 o 
   1   7   6       11.70       14.91      0.85 o 
   2   7   6        0.66        0.04      0.36 o 
   3   7   6      117.50      119.11      3.57 o 
   4   7   6      103.91       99.51      3.37 o 
   5   7   6      253.78      242.06      9.81 o 
   6   7   6        0.09       -0.28      0.84 o 
   7   7   6        0.40       -0.28      1.12 o 
  -4   8   6        2.27        1.12      1.12 o 
  -3   8   6        7.90        7.00      1.40 o 
  -2   8   6        0.00       -0.28      0.84 o 
  -1   8   6       13.36       16.69      2.10 o 
   0   8   6      116.00      120.48      3.57 o 
   1   8   6      126.44      130.83      3.76 o 
   2   8   6       10.84       14.25      0.94 o 
   3   8   6       65.68       68.78      2.58 o 
   4   8   6        0.77       -0.12      0.84 o 
   5   8   6        0.99        1.26      1.54 o 
   6   8   6        4.89        4.78      0.99 o 
   7   8   6       19.37       22.50      4.48 o 
  -3   9   6        1.35       -0.56      0.84 o 
  -1   9   6       48.98       54.35      3.36 o 
   0   9   6      434.99      510.24     15.83 o 
   1   9   6      368.19      422.16     10.90 o 
   2   9   6        8.30        6.68      0.65 o 
   3   9   6       10.09        9.53      0.99 o 
   4   9   6        0.01       -0.44      1.12 o 
   5   9   6        0.00       -0.64      1.54 o 
   6   9   6        0.09        0.00      0.79 o 
  -2  10   6        0.06       -0.28      1.12 o 
  -1  10   6       49.61       48.19      3.36 o 
   0  10   6      458.83      525.86     19.33 o 
   1  10   6      137.27      158.01      6.72 o 
   2  10   6       33.10       37.97      1.78 o 
   3  10   6        0.74        0.52      0.67 o 
   4  10   6        0.07       -0.12      0.84 o 
   5  10   6        0.13        0.28      0.84 o 
   6  10   6        2.76        3.68      1.96 o 
  -2  11   6        4.30        2.80      1.40 o 
  -1  11   6        0.69       -0.56      1.40 o 
   0  11   6        0.37       -1.68      1.12 o 
   1  11   6       10.80       10.09      1.68 o 
   2  11   6        0.87        0.00      0.84 o 
   3  11   6        4.07        4.20      1.12 o 
   4  11   6        7.72        7.50      1.08 o 
   5  11   6        5.07        5.06      0.99 o 
   0  12   6        3.41        4.20      1.68 o 
   1  12   6        0.29       -0.28      1.12 o 
   2  12   6        6.64        6.72      1.40 o 
  -3  -9   7        0.07       -1.31      0.88 o 
  -2  -9   7        0.06       -1.31      0.88 o 
  -1  -9   7        0.07       -0.78      0.88 o 
   0  -9   7        0.03       -1.61      1.40 o 
  -4  -8   7        0.03       -1.68      1.12 o 
  -3  -8   7        5.05        2.93      1.68 o 
  -2  -8   7        2.93        2.05      0.88 o 
  -1  -8   7        0.34       -0.25      0.72 o 
   0  -8   7        0.04       -0.32      0.72 o 
   1  -8   7        0.27       -0.48      0.67 o 
   2  -8   7        0.85        0.81      0.98 o 
  -5  -7   7        2.78        1.58      1.08 o 
  -4  -7   7        0.01       -1.12      0.84 o 
  -3  -7   7        1.39        0.98      0.79 o 
  -2  -7   7       10.85        7.93      1.08 o 
  -1  -7   7       33.18       34.15      1.87 o 
   0  -7   7        7.42        5.16      0.88 o 
   1  -7   7        0.00       -0.36      0.67 o 
   2  -7   7        6.48        7.06      1.08 o 
   3  -7   7        8.74        8.40      1.40 o 
  -5  -6   7        0.28       -0.84      0.69 o 
  -4  -6   7        1.44        1.60      0.64 o 
  -3  -6   7        4.01        4.76      0.99 o 
  -2  -6   7        9.36        7.25      1.12 o 
  -1  -6   7       43.52       49.07      3.22 o 
   0  -6   7        5.03        3.88      0.88 o 
   1  -6   7        2.45        1.88      0.67 o 
   2  -6   7        0.75        0.88      0.67 o 
   3  -6   7        0.01        0.56      0.84 o 
   4  -6   7        0.00       -0.56      0.84 o 
  -6  -5   7        0.87       -0.96      0.82 o 
  -5  -5   7        0.10       -0.91      0.61 o 
  -4  -5   7        2.30        1.50      0.64 o 
  -3  -5   7        4.26        3.74      0.68 o 
  -2  -5   7      294.41      285.16      7.82 o 
  -1  -5   7      105.58       98.69      3.26 o 
   0  -5   7       13.82       14.10      1.28 o 
   1  -5   7       82.57       77.31      5.60 o 
   2  -5   7       22.28       24.28      1.48 o 
   3  -5   7        2.11        1.40      0.84 o 
   4  -5   7        0.00        1.40      1.12 o 
  -6  -4   7        0.01       -0.73      0.93 o 
  -5  -4   7        0.01       -0.80      0.74 o 
  -4  -4   7        5.78        4.28      0.74 o 
  -3  -4   7        2.15        0.84      0.58 o 
  -2  -4   7        4.72        3.79      0.79 o 
  -1  -4   7        2.06        0.84      0.59 o 
   0  -4   7       36.71       45.00      1.87 o 
   1  -4   7        2.75        4.50      0.67 o 
   2  -4   7        0.48        1.04      0.67 o 
   3  -4   7        8.69        7.84      1.40 o 
   4  -4   7        0.04       -0.84      0.84 o 
   5  -4   7        1.22        0.84      1.12 o 
  -6  -3   7      183.54      194.24      8.97 o 
  -5  -3   7      132.53      153.05      6.03 o 
  -4  -3   7        0.19       -0.45      0.58 o 
  -3  -3   7        0.24        0.43      0.53 o 
  -2  -3   7        4.55        5.30      0.66 o 
  -1  -3   7        1.32        1.77      0.49 o 
   0  -3   7        9.47       13.02      0.85 o 
   1  -3   7        5.71        9.77      1.12 o 
   2  -3   7       41.98       38.43      2.66 o 
   3  -3   7        1.04        1.12      0.84 o 
   4  -3   7        0.23        0.56      0.84 o 
   5  -3   7        6.93        7.00      1.40 o 
  -6  -2   7      102.28      120.55      4.26 o 
  -5  -2   7       82.81       97.71      3.46 o 
  -4  -2   7        0.28       -0.45      0.58 o 
  -3  -2   7        4.59        3.32      0.58 o 
  -2  -2   7        7.62        6.70      0.65 o 
  -1  -2   7        6.22        7.04      0.53 o 
   0  -2   7        0.01        0.09      0.32 o 
   1  -2   7       12.20       10.75      0.69 o 
   2  -2   7        9.47       13.17      0.99 o 
   3  -2   7        4.97        4.48      0.84 o 
   4  -2   7        3.19        5.32      1.12 o 
   5  -2   7       61.12       57.43      3.36 o 
   6  -2   7        9.83        7.28      1.40 o 
  -6  -1   7        1.86        2.05      1.68 o 
  -5  -1   7        0.43        2.10      0.79 o 
  -4  -1   7        1.70        2.05      0.65 o 
  -3  -1   7        7.76       11.50      2.66 o 
  -2  -1   7       34.74       35.79      1.93 o 
  -1  -1   7       50.69       53.05      1.50 o 
   0  -1   7       41.96       39.64      1.18 o 
   1  -1   7        4.00        5.02      0.41 o 
   2  -1   7       12.71       14.87      0.81 o 
   3  -1   7       16.33       13.45      1.40 o 
   4  -1   7        1.99        2.80      0.84 o 
   5  -1   7        3.81        3.08      1.12 o 
   6  -1   7        6.34        4.48      1.40 o 
  -6   0   7        2.23        1.65      1.54 o 
  -5   0   7        0.11       -0.14      0.79 o 
  -4   0   7        0.00       -0.28      0.59 o 
  -3   0   7      223.00      259.01      6.93 o 
  -2   0   7      343.70      411.15      8.57 o 
  -1   0   7       77.08       91.64      2.25 o 
   0   0   7       38.06       33.12      1.07 o 
   1   0   7      168.99      155.53      3.82 o 
   2   0   7        2.05        2.97      0.49 o 
   3   0   7       42.93       51.04      2.24 o 
   4   0   7       32.20       27.64      2.24 o 
   5   0   7        1.75        1.40      0.84 o 
   6   0   7       19.62       14.57      1.96 o 
   7   0   7        6.54        8.68      1.68 o 
  -6   1   7        0.35        0.28      1.12 o 
  -5   1   7        0.00       -0.28      1.12 o 
  -4   1   7        2.17        3.36      1.12 o 
  -3   1   7       20.00       24.89      1.58 o 
  -2   1   7       16.37       17.01      1.04 o 
  -1   1   7        7.82        8.39      0.60 o 
   0   1   7       18.20       15.07      0.74 o 
   1   1   7       41.71       37.70      1.82 o 
   2   1   7        4.56        4.22      0.47 o 
   3   1   7       10.13        9.55      1.26 o 
   4   1   7        0.41        0.42      0.40 o 
   5   1   7        2.55        2.58      0.67 o 
   6   1   7        4.98        4.76      1.12 o 
   7   1   7       18.84       20.17      2.52 o 
  -6   2   7        3.19        4.04      0.88 o 
  -5   2   7        4.19        2.56      0.98 o 
  -4   2   7       67.00       70.10      2.67 o 
  -3   2   7       39.47       45.67      1.98 o 
  -2   2   7       73.70       76.79      2.58 o 
  -1   2   7       15.58       18.01      0.66 o 
   0   2   7       44.01       46.07      1.23 o 
   1   2   7       30.03       28.27      0.94 o 
   2   2   7      324.08      345.01      8.91 o 
   3   2   7        0.00        0.70      0.42 o 
   4   2   7       17.52       18.21      1.19 o 
   5   2   7        6.45        5.86      0.88 o 
   6   2   7        1.63        1.40      0.67 o 
   7   2   7       24.40       21.85      2.52 o 
  -6   3   7        0.41        0.60      0.67 o 
  -5   3   7        0.70        0.52      0.67 o 
  -4   3   7        3.42        2.94      0.79 o 
  -3   3   7       16.56       17.58      1.28 o 
  -2   3   7        5.66        5.82      0.67 o 
  -1   3   7        6.21        5.75      0.59 o 
   0   3   7        0.78        0.35      0.23 o 
   1   3   7       66.78       67.66      1.67 o 
   2   3   7        8.74       13.98      1.82 o 
   3   3   7       22.28       23.95      1.19 o 
   4   3   7        8.88        9.50      1.96 o 
   5   3   7        7.33        8.09      1.40 o 
   6   3   7        0.39        0.42      0.59 o 
   7   3   7        8.34        7.09      1.08 o 
  -6   4   7       14.42       20.51      1.58 o 
  -5   4   7        0.10        0.08      0.67 o 
  -4   4   7       22.55       16.42      1.39 o 
  -3   4   7        4.31        2.97      0.79 o 
  -2   4   7        2.60        2.52      0.59 o 
  -1   4   7      128.82      122.79      3.57 o 
   0   4   7      218.43      216.44      5.74 o 
   1   4   7       30.38       38.09      1.07 o 
   2   4   7        0.69        2.55      0.40 o 
   3   4   7      368.59      367.86      9.61 o 
   4   4   7      792.22      789.13     20.11 o 
   5   4   7      652.83      649.88     16.84 o 
   6   4   7        1.09        0.84      0.67 o 
   7   4   7        0.40       -0.32      0.67 o 
  -5   5   7        7.32        5.53      0.88 o 
  -4   5   7        1.99        2.52      0.79 o 
  -3   5   7        5.10        3.64      0.79 o 
  -2   5   7       14.14       11.81      1.08 o 
  -1   5   7        2.54        2.44      0.47 o 
   0   5   7       23.89       22.45      1.08 o 
   1   5   7       55.84       62.86      1.56 o 
   2   5   7        8.44        4.76      0.66 o 
   3   5   7       30.13       35.08      2.66 o 
   4   5   7      404.98      401.02     10.60 o 
   5   5   7        3.71        3.33      3.50 o 
   6   5   7       18.59       20.08      1.58 o 
   7   5   7        0.07       -0.04      0.67 o 
  -5   6   7        0.09        1.12      1.12 o 
  -4   6   7       38.15       30.26      1.78 o 
  -3   6   7      129.75      109.71      3.57 o 
  -2   6   7       23.34       17.41      1.40 o 
  -1   6   7       92.07      105.34      3.17 o 
   0   6   7       40.09       34.22      1.48 o 
   1   6   7       10.70       11.84      0.69 o 
   2   6   7      144.68      131.81      3.66 o 
   3   6   7       23.73       21.85      1.28 o 
   4   6   7        8.08        6.95      0.88 o 
   5   6   7        0.22       -0.40      0.67 o 
   6   6   7        0.01        0.28      0.59 o 
   7   6   7       41.63       44.69      2.38 o 
  -4   7   7        6.05        4.48      1.12 o 
  -3   7   7       65.82       60.97      2.38 o 
  -2   7   7        0.53        0.00      0.84 o 
  -1   7   7        8.85        5.38      0.79 o 
   0   7   7      342.56      368.35      9.51 o 
   1   7   7       52.98       51.44      1.78 o 
   2   7   7       23.03       22.69      1.07 o 
   3   7   7      107.69      111.62      3.46 o 
   4   7   7        5.13        2.80      1.12 o 
   5   7   7        0.20       -0.56      0.59 o 
   6   7   7       28.33       26.08      1.78 o 
   7   7   7       33.98       38.53      2.18 o 
  -4   8   7        0.22       -0.84      0.84 o 
  -3   8   7        0.00       -0.56      0.84 o 
  -2   8   7        1.48        0.00      0.59 o 
  -1   8   7       91.41       97.20      5.04 o 
   0   8   7       29.67       29.98      2.24 o 
   1   8   7       82.59       91.72      5.74 o 
   2   8   7        5.51        5.76      0.58 o 
   3   8   7        0.15       -0.22      0.47 o 
   4   8   7        5.20        6.18      0.99 o 
   5   8   7        0.05       -0.88      1.26 o 
   6   8   7       15.22       15.21      1.48 o 
   7   8   7        1.02        2.83      0.98 o 
  -3   9   7        2.63        0.56      0.84 o 
  -2   9   7        0.26       -0.56      0.84 o 
   0   9   7      140.19      160.21      5.60 o 
   1   9   7      361.13      411.08     10.70 o 
   2   9   7        0.65        0.56      0.59 o 
   3   9   7        0.81        0.14      0.59 o 
   4   9   7       32.39       27.91      1.58 o 
   5   9   7       17.34       18.38      2.38 o 
   6   9   7       43.13       48.05      5.18 o 
  -2  10   7        0.58        1.96      1.12 o 
  -1  10   7        0.56       -0.84      1.12 o 
   0  10   7       14.03       12.89      1.68 o 
   1  10   7        0.15        0.44      0.67 o 
   2  10   7        2.56        3.08      1.12 o 
   3  10   7        0.00        0.84      0.84 o 
   4  10   7        0.79        1.40      0.84 o 
   5  10   7        1.98        2.21      1.54 o 
   6  10   7        2.94        2.82      1.54 o 
  -1  11   7        8.51       11.49      1.68 o 
   0  11   7        5.71        7.84      1.68 o 
   1  11   7        0.96        0.84      1.12 o 
   3  11   7       17.06       19.89      2.24 o 
   4  11   7       27.58       33.61      2.10 o 
   5  11   7        3.89        4.58      0.99 o 
   0  12   7        0.12       -0.84      1.12 o 
   1  12   7        0.46        0.28      1.12 o 
   4  12   7        0.48       -0.28      1.12 o 
  -3  -8   8       49.29       50.86      2.58 o 
  -2  -8   8      107.86      110.54      4.34 o 
  -1  -8   8       40.65       43.26      3.78 o 
   0  -8   8        2.23        3.01      1.12 o 
   1  -8   8        0.00       -1.05      1.40 o 
  -4  -7   8        0.16       -1.31      0.88 o 
  -3  -7   8        6.24        6.06      1.26 o 
  -2  -7   8        3.04        2.09      0.88 o 
  -1  -7   8        0.49        0.44      0.88 o 
   0  -7   8        1.01        0.68      0.84 o 
   1  -7   8        0.01       -0.84      0.72 o 
   2  -7   8        0.83       -0.52      1.26 o 
  -5  -6   8        0.55       -0.50      0.74 o 
  -4  -6   8        0.27       -0.42      0.98 o 
  -3  -6   8        2.32        2.66      0.99 o 
  -2  -6   8        0.86        0.28      0.79 o 
  -1  -6   8        4.11        2.71      0.88 o 
   0  -6   8        3.93        4.04      0.88 o 
   1  -6   8       23.03       23.76      1.96 o 
   2  -6   8       17.18       17.58      1.48 o 
   3  -6   8        1.52        0.84      1.12 o 
  -5  -5   8        0.01       -0.41      0.74 o 
  -4  -5   8        0.97        0.76      0.64 o 
  -3  -5   8        1.17        1.82      0.79 o 
  -2  -5   8        7.92        9.48      1.08 o 
  -1  -5   8        0.49        0.48      0.67 o 
   0  -5   8       20.28       17.47      1.34 o 
   1  -5   8       86.08       88.98      8.82 o 
   2  -5   8       27.98       33.23      2.52 o 
   3  -5   8        4.73        3.92      1.12 o 
   4  -5   8        0.56       -0.28      0.84 o 
  -6  -4   8        6.91        8.11      1.28 o 
  -5  -4   8        0.33        0.22      0.74 o 
  -4  -4   8        2.16        0.89      0.61 o 
  -3  -4   8        0.36       -0.56      0.79 o 
  -2  -4   8        4.94        5.56      0.69 o 
  -1  -4   8        6.66        6.24      0.88 o 
   0  -4   8        3.69        2.52      0.67 o 
   1  -4   8       11.86       14.06      1.28 o 
   2  -4   8       26.12       24.41      1.48 o 
   3  -4   8        1.53        2.24      0.84 o 
   4  -4   8        1.08        0.56      0.84 o 
   5  -4   8        0.05        0.28      1.12 o 
  -6  -3   8        2.06        3.64      1.40 o 
  -5  -3   8        7.50        9.96      1.26 o 
  -4  -3   8        0.41       -0.20      0.58 o 
  -3  -3   8        7.37        7.10      0.99 o 
  -2  -3   8        0.04       -0.47      0.49 o 
  -1  -3   8        3.21        3.03      0.58 o 
   0  -3   8       41.96       54.41      2.07 o 
   1  -3   8        3.08        3.85      0.67 o 
   2  -3   8        0.33        1.82      0.59 o 
   3  -3   8        0.75        0.56      0.84 o 
   4  -3   8        1.01        0.56      0.84 o 
   5  -3   8        3.54        3.36      1.12 o 
  -6  -2   8       11.60       10.65      1.68 o 
  -5  -2   8       10.83       10.59      1.28 o 
  -4  -2   8       37.28       37.72      1.67 o 
  -3  -2   8      107.79      118.99      3.75 o 
  -2  -2   8       56.00       69.60      1.99 o 
  -1  -2   8        0.05        0.19      0.49 o 
   0  -2   8        0.02        0.81      0.36 o 
   1  -2   8       19.44       24.04      1.28 o 
   2  -2   8        0.38        1.12      0.59 o 
   3  -2   8        2.24        1.12      0.84 o 
   4  -2   8        0.00        0.00      0.84 o 
   5  -2   8        2.31        2.52      1.12 o 
   6  -2   8        0.35        0.28      1.12 o 
  -6  -1   8       12.33        7.28      1.40 o 
  -5  -1   8       10.11        7.30      1.40 o 
  -4  -1   8       54.48       63.04      3.92 o 
  -3  -1   8      232.58      253.77      5.66 o 
  -2  -1   8       90.22      112.28      2.74 o 
  -1  -1   8        4.37        5.56      0.53 o 
   0  -1   8       10.23        8.90      0.65 o 
   1  -1   8       10.58        8.36      0.69 o 
   2  -1   8        0.05       -0.09      0.32 o 
   3  -1   8       24.89       27.74      1.96 o 
   4  -1   8       23.46       22.69      1.96 o 
   5  -1   8       40.15       28.86      2.52 o 
   6  -1   8        4.87        3.64      1.12 o 
  -6   0   8        0.00        0.84      1.12 o 
  -5   0   8        0.01        0.00      1.12 o 
  -4   0   8        0.02       -0.42      0.59 o 
  -3   0   8        6.59        6.55      1.26 o 
  -2   0   8       11.04       15.14      0.99 o 
  -1   0   8       58.43       61.17      1.72 o 
   0   0   8        3.02        0.04      0.36 o 
   1   0   8        2.82        7.94      1.40 o 
   2   0   8        3.34        3.34      0.41 o 
   3   0   8        0.01        0.00      0.40 o 
   4   0   8       15.97       18.49      1.96 o 
   5   0   8        8.19        5.60      1.40 o 
   6   0   8        1.42        1.40      1.12 o 
  -6   1   8        0.01        0.98      0.79 o 
  -5   1   8        0.35        0.52      0.67 o 
  -4   1   8        1.83        1.20      0.67 o 
  -3   1   8        3.50        2.32      0.67 o 
  -2   1   8       28.85       30.21      1.15 o 
  -1   1   8       45.93       43.41      1.51 o 
   0   1   8      895.64      955.63     19.30 o 
   1   1   8     1759.41     1954.28     39.14 o 
   2   1   8      137.77      155.82      4.36 o 
   3   1   8       41.59       53.23      1.98 o 
   4   1   8        3.30        2.96      0.67 o 
   5   1   8        7.93        6.16      1.40 o 
   6   1   8        0.12       -0.28      0.84 o 
  -6   2   8        0.90        2.33      0.88 o 
  -5   2   8        0.21        0.20      0.67 o 
  -4   2   8        0.02        0.00      0.59 o 
  -3   2   8        0.69        0.84      0.59 o 
  -2   2   8        0.09        0.56      0.59 o 
  -1   2   8        7.80        8.36      0.58 o 
   0   2   8        0.72        0.63      0.23 o 
   1   2   8       23.76       26.04      1.05 o 
   2   2   8       39.11       36.89      1.48 o 
   3   2   8       23.09       22.56      1.19 o 
   4   2   8       21.29       25.19      4.06 o 
   5   2   8       36.02       37.18      2.10 o 
   6   2   8        0.78        0.70      0.70 o 
   7   2   8        3.95        3.08      1.40 o 
  -6   3   8        3.39        4.48      0.88 o 
  -5   3   8        0.22       -0.70      0.79 o 
  -4   3   8       15.70       15.41      1.39 o 
  -3   3   8        1.88        1.68      0.84 o 
  -2   3   8       24.30       23.01      1.48 o 
  -1   3   8       53.57       56.20      1.98 o 
   0   3   8      158.24      171.10      3.71 o 
   1   3   8       53.10       53.12      1.40 o 
   2   3   8       24.47       23.95      1.19 o 
   3   3   8       21.97       25.57      1.40 o 
   4   3   8      278.54      279.24      7.62 o 
   5   3   8      428.44      414.87     11.19 o 
   6   3   8        3.70        2.97      0.79 o 
   7   3   8        4.82        5.46      0.99 o 
  -5   4   8        0.02        0.56      0.79 o 
  -4   4   8        3.48        4.22      0.79 o 
  -3   4   8        5.73        4.26      0.98 o 
  -2   4   8       10.70        8.83      0.79 o 
  -1   4   8       36.81       46.44      1.82 o 
   0   4   8       11.56       12.69      0.93 o 
   1   4   8        0.18        0.11      0.24 o 
   2   4   8       36.02       43.01      1.58 o 
   3   4   8      365.78      371.69      9.95 o 
   4   4   8      657.64      682.35     17.53 o 
   5   4   8      578.18      609.88     15.95 o 
   6   4   8        0.65        0.92      0.67 o 
   7   4   8        0.08        0.20      0.67 o 
  -5   5   8       22.68       16.95      1.58 o 
  -4   5   8       52.26       40.24      1.98 o 
  -3   5   8       45.09       46.28      2.07 o 
  -2   5   8       38.09       40.69      1.87 o 
  -1   5   8        0.07       -0.56      0.47 o 
   0   5   8        3.19        3.50      0.56 o 
   1   5   8        0.00        0.42      0.30 o 
   2   5   8       21.61       14.77      0.99 o 
   3   5   8       25.78       27.46      1.39 o 
   4   5   8      585.50      561.51     14.56 o 
   5   5   8       67.50       70.67      3.50 o 
   6   5   8        0.23       -0.14      0.59 o 
   7   5   8        2.03        2.24      0.88 o 
  -5   6   8        1.87        1.68      1.12 o 
  -4   6   8        0.61        1.54      0.98 o 
  -3   6   8        6.41        6.59      0.79 o 
  -2   6   8        1.86        2.10      1.26 o 
  -1   6   8        5.50        4.50      0.79 o 
   0   6   8      286.74      290.05      7.53 o 
   1   6   8       29.35       26.92      1.28 o 
   2   6   8      187.38      201.59      5.55 o 
   3   6   8        7.49       12.61      1.08 o 
   4   6   8       25.70       26.85      2.52 o 
   5   6   8        7.02        5.62      0.99 o 
   6   6   8        0.07       -0.14      0.59 o 
   7   6   8       25.31       24.85      1.87 o 
  -4   7   8        3.74        3.64      1.12 o 
  -3   7   8        1.43        1.28      0.67 o 
  -2   7   8        0.38        0.00      0.84 o 
  -1   7   8      344.36      357.79      9.41 o 
   0   7   8      783.59      816.46     20.40 o 
   1   7   8      163.52      152.41      6.16 o 
   2   7   8        5.56        5.50      0.67 o 
   3   7   8       14.86       14.85      1.68 o 
   4   7   8       12.45       12.40      1.82 o 
   5   7   8        4.65        4.63      0.79 o 
   6   7   8        0.07        0.08      0.67 o 
   7   7   8        9.43        9.21      1.28 o 
  -4   8   8        0.04       -0.56      0.84 o 
  -3   8   8        3.32        2.80      1.12 o 
  -2   8   8        0.14        0.00      0.84 o 
  -1   8   8      475.19      512.27     13.17 o 
   0   8   8      749.99      737.66     18.62 o 
   1   8   8       82.05       94.59      5.46 o 
   2   8   8       23.85       24.37      1.96 o 
   3   8   8        0.18        0.56      0.59 o 
   4   8   8        0.09        0.76      0.67 o 
   5   8   8        0.72       -0.84      0.84 o 
   6   8   8        9.01       10.09      1.68 o 
  -3   9   8        6.66        4.48      1.12 o 
  -2   9   8        0.86        0.28      0.84 o 
  -1   9   8        7.51        6.61      0.79 o 
   0   9   8        1.35        0.00      1.12 o 
   1   9   8       29.80       31.94      1.58 o 
   2   9   8        1.67        1.68      0.84 o 
   3   9   8       14.94       12.05      1.68 o 
   4   9   8       19.15       19.40      1.58 o 
   5   9   8        4.64        5.11      0.99 o 
   6   9   8        4.56        6.26      1.82 o 
  -1  10   8        0.41        0.28      1.12 o 
   0  10   8       15.89       20.17      2.24 o 
   1  10   8       21.32       24.79      1.58 o 
   2  10   8       14.23       14.01      1.68 o 
   3  10   8      118.34      115.71      5.32 o 
   4  10   8      149.15      139.07      5.46 o 
   5  10   8        1.45        3.15      1.54 o 
   6  10   8        3.15        3.98      1.68 o 
  -1  11   8       10.37       12.05      1.96 o 
   0  11   8        0.05       -0.56      1.12 o 
   1  11   8        3.41        3.36      1.12 o 
   2  11   8        4.66        4.76      1.12 o 
   3  11   8        1.88        0.56      1.12 o 
   4  11   8        4.83        3.08      1.12 o 
   5  11   8        3.09        3.53      0.99 o 
   0  12   8        8.39       10.37      1.68 o 
   1  12   8        3.88        6.72      1.40 o 
   4  12   8        0.01       -0.56      1.12 o 
  -1  -8   9        3.70        1.68      1.68 o 
  -3  -7   9       26.38       22.08      1.87 o 
  -2  -7   9       54.82       51.89      2.47 o 
  -1  -7   9        4.27        2.18      0.88 o 
   0  -7   9        9.05        8.52      1.08 o 
   1  -7   9        8.14        6.69      1.08 o 
  -4  -6   9        0.05       -1.12      0.99 o 
  -3  -6   9        0.75       -0.56      0.84 o 
  -2  -6   9        4.02        3.80      0.99 o 
  -1  -6   9        4.55        5.16      1.08 o 
   0  -6   9        0.43        0.20      0.67 o 
   1  -6   9        0.82        0.56      0.72 o 
   2  -6   9        1.97        2.24      1.12 o 
  -5  -5   9        9.69        9.90      1.28 o 
  -4  -5   9        0.00       -1.31      0.88 o 
  -3  -5   9        1.16        0.14      0.79 o 
  -2  -5   9        1.05        1.53      0.88 o 
  -1  -5   9        0.18       -0.64      0.67 o 
   0  -5   9        0.01        0.08      0.67 o 
   1  -5   9        1.51        0.36      0.67 o 
   2  -5   9        3.47        4.76      1.12 o 
   3  -5   9        0.08        0.00      0.84 o 
  -5  -4   9        6.08        6.14      1.26 o 
  -4  -4   9        1.06        0.56      0.99 o 
  -3  -4   9        0.02       -0.34      0.58 o 
  -2  -4   9        0.38       -0.60      0.67 o 
  -1  -4   9        4.43        7.00      0.99 o 
   0  -4   9        3.51        4.84      0.88 o 
   1  -4   9        0.59        0.28      0.84 o 
   2  -4   9       10.79       10.93      1.68 o 
   3  -4   9        0.13        0.28      0.84 o 
   4  -4   9        3.99        3.64      1.12 o 
  -5  -3   9        0.17        2.52      1.40 o 
  -4  -3   9        0.52        0.56      1.12 o 
  -3  -3   9        7.55        7.74      0.85 o 
  -2  -3   9       13.45       11.90      0.94 o 
  -1  -3   9        1.04        0.71      0.63 o 
   0  -3   9        2.51        1.26      0.70 o 
   1  -3   9        3.87        2.73      1.12 o 
   2  -3   9        0.02       -0.56      0.84 o 
   3  -3   9        0.00        0.00      0.84 o 
   4  -3   9        0.00       -0.56      0.84 o 
   5  -3   9        0.11        0.56      1.12 o 
  -5  -2   9        0.41        0.00      1.12 o 
  -4  -2   9       24.55       30.38      1.87 o 
  -3  -2   9      103.17      123.67      3.23 o 
  -2  -2   9       85.95      105.28      2.80 o 
  -1  -2   9        0.07       -0.37      0.49 o 
   0  -2   9        3.80        4.62      0.53 o 
   1  -2   9        6.99        3.92      1.12 o 
   2  -2   9        0.47        0.84      0.84 o 
   3  -2   9        2.49        3.92      1.12 o 
   4  -2   9        4.40        3.92      1.12 o 
   5  -2   9       14.15       12.89      1.96 o 
  -6  -1   9        0.88        0.84      1.40 o 
  -5  -1   9        1.23        0.28      1.12 o 
  -4  -1   9        1.37        0.98      0.79 o 
  -3  -1   9        1.72        1.26      0.79 o 
  -2  -1   9        1.50        1.31      0.49 o 
  -1  -1   9        0.11       -0.08      0.41 o 
   0  -1   9        0.20       -0.12      0.41 o 
   1  -1   9        3.43        3.98      0.49 o 
   2  -1   9        1.62        1.40      0.84 o 
   3  -1   9        2.56        1.96      0.84 o 
   4  -1   9        0.02       -0.84      0.56 o 
   5  -1   9        7.15        6.44      1.40 o 
   6  -1   9        0.97       -0.28      1.12 o 
  -6   0   9        0.18        1.00      0.88 o 
  -5   0   9       11.75       12.56      1.68 o 
  -4   0   9        0.01       -0.60      0.67 o 
  -3   0   9        9.20        8.64      1.08 o 
  -2   0   9        7.09       10.76      1.22 o 
  -1   0   9        0.43        0.32      0.41 o 
   0   0   9       22.44       24.40      1.07 o 
   1   0   9       43.60       47.92      1.46 o 
   2   0   9       15.46       16.57      1.08 o 
   3   0   9        2.36        2.24      0.59 o 
   4   0   9        4.27        3.08      1.12 o 
   5   0   9       10.92       12.33      1.68 o 
   6   0   9        4.38        3.36      1.40 o 
  -6   1   9        0.09        0.68      0.88 o 
  -5   1   9        0.03       -0.42      0.79 o 
  -4   1   9        1.99        3.08      0.88 o 
  -3   1   9        7.19        8.21      0.99 o 
  -2   1   9       26.16       28.90      1.58 o 
  -1   1   9        5.16        6.79      0.61 o 
   0   1   9       10.17        8.34      1.24 o 
   1   1   9       25.14       32.75      1.38 o 
   2   1   9       13.75       13.32      0.99 o 
   3   1   9        2.28        4.02      0.67 o 
   4   1   9        2.35        2.74      1.82 o 
   5   1   9        0.00        1.96      1.12 o 
   6   1   9        0.72        1.68      1.12 o 
  -5   2   9        0.01        0.56      0.79 o 
  -4   2   9        4.84        2.52      0.79 o 
  -3   2   9       21.36       21.48      1.58 o 
  -2   2   9       20.93       23.40      1.58 o 
  -1   2   9        0.79        0.62      0.47 o 
   0   2   9      157.97      174.32      3.83 o 
   1   2   9       63.61       74.97      1.88 o 
   2   2   9       55.15       49.73      1.78 o 
   3   2   9      307.92      343.31      9.11 o 
   4   2   9      515.99      530.77     13.77 o 
   5   2   9       78.54       81.24      3.07 o 
   6   2   9        0.21        0.28      0.84 o 
  -5   3   9        0.61        1.12      0.79 o 
  -4   3   9        0.74       -0.70      0.79 o 
  -3   3   9        4.30        3.59      1.82 o 
  -2   3   9        4.62        4.07      0.79 o 
  -1   3   9        1.28        2.40      0.59 o 
   0   3   9       28.31       29.82      1.11 o 
   1   3   9       44.27       42.87      1.23 o 
   2   3   9        7.83        4.50      0.59 o 
   3   3   9      142.17      153.33      4.45 o 
   4   3   9       82.20       93.56      3.26 o 
   5   3   9       25.25       28.59      1.78 o 
   6   3   9        5.34        4.04      0.98 o 
  -5   4   9        2.65        1.40      0.79 o 
  -4   4   9       82.33       73.08      2.77 o 
  -3   4   9       69.66       62.76      2.58 o 
  -2   4   9        9.73        6.89      0.88 o 
  -1   4   9       47.02       59.37      2.66 o 
   0   4   9       37.42       39.70      1.68 o 
   1   4   9       55.52       56.74      1.50 o 
   2   4   9        3.30        2.38      0.59 o 
   3   4   9        0.04       -0.28      0.40 o 
   4   4   9       11.72       11.11      1.12 o 
   5   4   9        4.25        3.46      0.84 o 
   6   4   9       16.97       17.81      1.48 o 
   7   4   9       29.68       31.04      2.07 o 
  -5   5   9        1.26        0.56      0.84 o 
  -4   5   9       31.85       31.33      1.87 o 
  -3   5   9       23.38       17.86      1.48 o 
  -2   5   9        0.39       -1.00      0.84 o 
  -1   5   9       59.07       65.98      2.38 o 
   0   5   9      185.18      187.71      5.15 o 
   1   5   9        0.02        0.19      0.32 o 
   2   5   9        0.02        0.14      0.40 o 
   3   5   9       73.24       77.26      2.67 o 
   4   5   9       64.77       61.83      2.47 o 
   5   5   9       11.56       11.32      1.54 o 
   6   5   9       46.04       52.75      2.47 o 
   7   5   9       45.01       53.27      2.58 o 
  -4   6   9        3.17        1.12      0.79 o 
  -3   6   9        0.28       -0.20      0.67 o 
  -2   6   9       12.52        9.60      0.99 o 
  -1   6   9       50.89       47.63      2.18 o 
   0   6   9       28.25       32.95      1.68 o 
   1   6   9       65.88       65.76      2.07 o 
   2   6   9       54.06       63.01      2.66 o 
   3   6   9       27.94       23.43      1.39 o 
   4   6   9        0.39        0.56      1.12 o 
   5   6   9       16.90       19.67      1.48 o 
   6   6   9        0.20       -0.16      0.67 o 
   7   6   9        0.00        0.14      0.79 o 
  -4   7   9        0.84        0.70      0.79 o 
  -3   7   9        1.32        0.36      0.67 o 
  -2   7   9        2.89        3.33      0.98 o 
  -1   7   9       75.69       73.76      3.08 o 
   0   7   9      540.99      567.26     16.81 o 
   1   7   9      195.16      185.79      5.05 o 
   2   7   9        5.60        5.04      0.84 o 
   3   7   9        0.01        1.12      0.59 o 
   4   7   9       37.36       33.57      3.50 o 
   5   7   9        0.37        0.28      0.59 o 
   6   7   9       36.63       39.90      3.22 o 
  -3   8   9        2.75        3.92      1.12 o 
  -2   8   9        1.14        1.82      0.79 o 
  -1   8   9        5.35        4.66      0.79 o 
   0   8   9       37.05       37.67      1.68 o 
   1   8   9        2.55        1.40      0.84 o 
   2   8   9        1.02        1.12      0.84 o 
   3   8   9        1.63        2.24      0.84 o 
   4   8   9        0.17       -0.84      0.84 o 
   5   8   9        1.46        1.68      0.84 o 
   6   8   9        6.89        6.51      1.08 o 
  -3   9   9        8.81        5.88      1.40 o 
  -2   9   9       17.36       21.29      2.24 o 
  -1   9   9        4.01        4.07      0.84 o 
   0   9   9        1.12        0.56      0.84 o 
   1   9   9       25.55       33.06      2.24 o 
   2   9   9       25.39       22.97      1.96 o 
   3   9   9       52.83       51.55      3.08 o 
   4   9   9        4.50        5.88      1.96 o 
   5   9   9        3.78        3.24      2.10 o 
   6   9   9       14.97       20.74      4.34 o 
  -2  10   9        0.13       -0.84      0.84 o 
   0  10   9        0.49       -0.44      1.12 o 
   1  10   9        3.24        3.64      1.12 o 
   2  10   9        0.01       -1.12      0.84 o 
   3  10   9        0.11        0.00      0.84 o 
   4  10   9        0.31        0.56      1.12 o 
   5  10   9        0.16        1.04      1.54 o 
  -1  11   9       15.03       25.77      2.80 o 
   0  11   9        5.09        6.44      1.40 o 
   2  11   9        1.70        1.12      0.84 o 
   3  11   9        0.97        0.00      1.12 o 
   4  11   9        3.24        3.64      1.40 o 
   5  11   9        0.24        1.12      1.12 o 
   3  12   9        0.21       -0.56      1.12 o 
  -2  -7  10        2.78        1.96      0.99 o 
  -1  -7  10        0.00       -0.62      0.88 o 
   0  -7  10       10.62        9.30      1.28 o 
  -3  -6  10        1.85        1.96      1.12 o 
  -2  -6  10        4.45        2.66      0.99 o 
  -1  -6  10        0.63        0.68      0.88 o 
   0  -6  10        1.42        0.91      0.72 o 
   1  -6  10        4.42        4.02      1.12 o 
   2  -6  10        1.40        0.84      1.12 o 
  -4  -5  10        1.23        0.64      2.24 o 
  -3  -5  10        0.08       -0.56      1.26 o 
  -2  -5  10        0.00       -1.19      0.79 o 
  -1  -5  10        1.23        1.31      0.88 o 
   0  -5  10        0.13       -0.80      0.67 o 
   1  -5  10        0.00       -0.88      0.70 o 
   2  -5  10        0.00       -0.28      0.84 o 
   3  -5  10        0.27        0.56      0.84 o 
  -5  -4  10        5.91        8.68      1.68 o 
  -4  -4  10       21.58       27.02      1.95 o 
  -3  -4  10       17.96       21.38      2.27 o 
  -2  -4  10        2.91        3.08      0.88 o 
  -1  -4  10        0.05       -0.44      0.67 o 
   0  -4  10        0.07       -0.68      1.12 o 
   1  -4  10        1.96        3.40      1.26 o 
   2  -4  10        0.47        0.28      0.84 o 
   3  -4  10        0.03       -0.28      0.84 o 
  -5  -3  10        7.27        8.25      1.28 o 
  -4  -3  10       32.95       37.50      2.07 o 
  -3  -3  10       23.45       25.53      1.64 o 
  -2  -3  10        4.15        5.28      0.69 o 
  -1  -3  10        3.06        4.27      0.88 o 
   0  -3  10        3.08        3.88      0.79 o 
   1  -3  10        1.03        1.68      0.67 o 
   2  -3  10        2.07        2.24      0.84 o 
   3  -3  10        1.19        0.28      0.84 o 
   4  -3  10       13.19       14.29      1.96 o 
  -5  -2  10        0.51        0.19      0.88 o 
  -4  -2  10        0.40        0.56      0.79 o 
  -3  -2  10        0.99        1.26      0.79 o 
  -2  -2  10        0.42        0.05      0.53 o 
  -1  -2  10        4.13        4.81      0.69 o 
   0  -2  10        3.16        3.16      0.67 o 
   1  -2  10        0.82        1.48      0.67 o 
   2  -2  10        0.07       -0.84      0.84 o 
   3  -2  10        0.40        0.28      0.84 o 
   4  -2  10        0.10        0.84      1.12 o 
   5  -2  10        2.85        3.36      1.40 o 
  -5  -1  10        0.06       -0.28      0.79 o 
  -4  -1  10        0.01        0.28      0.79 o 
  -3  -1  10        3.11        1.12      0.79 o 
  -2  -1  10        0.00       -0.20      0.58 o 
  -1  -1  10       20.21       24.71      1.66 o 
   0  -1  10      299.89      318.73      6.85 o 
   1  -1  10      216.49      258.11      5.61 o 
   2  -1  10        2.91        1.40      0.84 o 
   3  -1  10       10.86       12.05      1.68 o 
   4  -1  10        2.15        1.68      1.12 o 
   5  -1  10        0.20        0.56      0.84 o 
  -5   0  10        0.03       -0.44      0.88 o 
  -4   0  10        0.53       -0.42      0.79 o 
  -3   0  10        2.16        2.61      0.88 o 
  -2   0  10        1.47        0.70      0.79 o 
  -1   0  10        0.03       -0.40      0.41 o 
   0   0  10        9.52        6.47      0.58 o 
   1   0  10        0.40       -0.20      0.41 o 
   2   0  10        1.42        1.82      0.59 o 
   3   0  10        1.86       -1.26      0.84 o 
   4   0  10       17.78       16.53      1.96 o 
   5   0  10        5.10        6.72      1.40 o 
  -5   1  10        2.19        1.74      0.88 o 
  -4   1  10        5.97        6.25      1.08 o 
  -3   1  10        0.03       -0.56      0.79 o 
  -2   1  10       25.39       22.75      1.58 o 
  -1   1  10       10.10       11.30      1.82 o 
   0   1  10       17.29       21.54      0.99 o 
   1   1  10        3.26        3.18      0.49 o 
   2   1  10        4.01        4.11      0.59 o 
   3   1  10       77.76       84.97      5.04 o 
   4   1  10      189.92      182.38      7.84 o 
   5   1  10       86.05       83.21      4.48 o 
   6   1  10        4.42        5.04      1.40 o 
  -5   2  10        0.14        1.12      0.88 o 
  -4   2  10        7.93        9.12      1.19 o 
  -3   2  10        0.03       -0.98      0.79 o 
  -2   2  10       14.20       16.47      1.48 o 
  -1   2  10        4.66        4.91      0.84 o 
   0   2  10        2.11        1.48      0.41 o 
   1   2  10        6.18        4.87      0.49 o 
   2   2  10      122.22      116.04      3.57 o 
   3   2  10      323.05      359.71      9.51 o 
   4   2  10      449.63      492.35     12.97 o 
   5   2  10       95.89      102.82      5.32 o 
   6   2  10        3.99        3.08      1.40 o 
  -5   3  10       26.88       21.57      2.52 o 
  -4   3  10       19.56       19.12      1.58 o 
  -3   3  10       20.71       24.14      2.80 o 
  -2   3  10        1.87        0.44      0.84 o 
  -1   3  10        2.10        1.76      0.67 o 
   0   3  10        0.10       -0.56      0.70 o 
   1   3  10        3.56        3.17      0.41 o 
   2   3  10       29.18       25.52      1.39 o 
   3   3  10      105.03       99.79      3.26 o 
   4   3  10      252.54      275.74      7.73 o 
   5   3  10        8.72        9.81      1.08 o 
   6   3  10        3.05        3.21      0.88 o 
  -5   4  10        1.14        0.28      0.79 o 
  -4   4  10        2.11        2.24      0.84 o 
  -3   4  10        6.91        8.32      0.99 o 
  -2   4  10        6.32        2.90      1.26 o 
  -1   4  10       39.70       36.32      2.52 o 
   0   4  10      181.41      188.35      5.15 o 
   1   4  10       55.37       60.42      2.00 o 
   2   4  10       51.13       58.84      2.94 o 
   3   4  10       13.85       11.83      1.54 o 
   4   4  10       13.85       14.08      3.22 o 
   5   4  10       15.65       15.92      1.68 o 
   6   4  10       12.41       10.09      1.19 o 
  -4   5  10        0.89        0.98      0.79 o 
  -3   5  10        2.19        1.96      0.79 o 
  -2   5  10       50.95       43.98      2.18 o 
  -1   5  10      586.69      621.48     15.85 o 
   0   5  10      342.60      339.96      8.91 o 
   1   5  10       22.62       23.25      1.96 o 
   2   5  10       24.88       23.86      1.28 o 
   3   5  10        1.74        1.40      0.84 o 
   4   5  10        0.20       -0.42      0.59 o 
   5   5  10        1.03        1.00      0.67 o 
   6   5  10        5.98        5.50      0.99 o 
  -4   6  10        0.23       -0.28      0.84 o 
  -3   6  10        0.02       -0.32      0.70 o 
  -2   6  10       77.19       69.22      2.58 o 
  -1   6  10      867.79      918.31     22.98 o 
   0   6  10      449.64      497.65     12.68 o 
   1   6  10        5.96        5.88      1.12 o 
   2   6  10       39.69       34.74      2.24 o 
   3   6  10        1.32        2.10      0.59 o 
   4   6  10        0.39        0.56      0.59 o 
   5   6  10        7.68        8.20      1.08 o 
   6   6  10        2.18        2.33      0.88 o 
  -4   7  10        0.15       -0.42      0.79 o 
  -3   7  10       13.43        9.25      1.68 o 
  -2   7  10        7.34        8.13      1.82 o 
  -1   7  10        7.74        6.49      0.79 o 
   0   7  10        9.39        8.84      0.79 o 
   1   7  10       36.18       32.22      2.24 o 
   2   7  10        0.53       -0.56      0.56 o 
   3   7  10       43.78       37.28      1.78 o 
   4   7  10        7.73        5.73      0.84 o 
   5   7  10       16.55       19.63      1.58 o 
   6   7  10        0.34        0.00      0.79 o 
  -3   8  10        7.89        6.48      1.40 o 
  -2   8  10        0.35       -0.56      1.12 o 
  -1   8  10        2.33        2.12      0.84 o 
   0   8  10        4.79        3.39      0.59 o 
   1   8  10       59.30       56.03      3.08 o 
   2   8  10       73.69       60.79      3.36 o 
   3   8  10      261.80      197.79      8.12 o 
   4   8  10       88.30       69.48      3.92 o 
   5   8  10       38.95       42.48      2.18 o 
   6   8  10        0.30        0.28      0.79 o 
  -2   9  10        2.79        0.56      0.79 o 
  -1   9  10       11.88       12.14      1.54 o 
   0   9  10        0.23       -0.56      0.59 o 
   1   9  10       10.89        8.97      1.40 o 
   2   9  10        4.26        3.08      1.12 o 
   3   9  10       11.51        8.68      1.40 o 
   4   9  10        1.37        0.56      0.84 o 
   5   9  10        4.79       13.73      1.96 o 
   6   9  10       19.43       32.50      2.80 o 
   0  10  10        2.97        5.60      1.12 o 
   1  10  10       39.15       46.51      2.80 o 
   2  10  10        0.85        0.28      0.84 o 
   3  10  10       32.17       31.66      2.52 o 
   4  10  10        0.14       -0.28      0.84 o 
   5  10  10        4.49        2.80      1.12 o 
   0  11  10        0.23        1.96      1.12 o 
   1  11  10        1.80        0.84      1.12 o 
   2  11  10        0.88        0.28      0.84 o 
   3  11  10        0.28        0.00      0.84 o 
   4  11  10        7.84        7.00      1.40 o 
   3  12  10        1.95        2.80      1.40 o 
  -2  -6  11        1.30        0.00      0.88 o 
  -1  -6  11        0.09        0.00      0.88 o 
   0  -6  11        1.69        0.84      0.88 o 
  -3  -5  11        3.38        3.16      1.08 o 
  -2  -5  11        1.10       -0.62      0.88 o 
  -1  -5  11        0.03       -0.98      0.79 o 
   0  -5  11        0.10       -1.26      0.84 o 
   1  -5  11        0.86       -0.28      0.84 o 
   2  -5  11        0.09       -0.56      0.84 o 
  -4  -4  11       16.19       22.93      1.87 o 
  -3  -4  11       32.01       39.46      2.27 o 
  -2  -4  11        4.73        3.08      0.99 o 
  -1  -4  11        1.07        0.07      0.84 o 
   0  -4  11        0.54        0.70      0.79 o 
   1  -4  11        2.59        2.52      1.12 o 
   2  -4  11        0.25       -0.56      0.84 o 
   3  -4  11        0.10       -0.28      0.84 o 
  -4  -3  11        0.01        0.78      0.88 o 
  -3  -3  11        0.21        0.87      0.88 o 
  -2  -3  11        0.02       -0.31      0.88 o 
  -1  -3  11        0.43        0.84      0.88 o 
   0  -3  11        0.04        0.04      0.67 o 
   1  -3  11        0.53        0.28      0.84 o 
   2  -3  11        0.39        0.28      0.84 o 
   3  -3  11        0.27       -0.84      0.84 o 
   4  -3  11        1.18        0.56      1.12 o 
  -5  -2  11        0.18        1.68      1.12 o 
  -4  -2  11        2.99        2.10      0.99 o 
  -3  -2  11        3.57        3.08      0.99 o 
  -2  -2  11        1.14        2.26      0.69 o 
  -1  -2  11        2.88        3.56      0.69 o 
   0  -2  11        1.88        2.24      0.79 o 
   1  -2  11        3.29        1.96      1.12 o 
   2  -2  11        3.44        2.52      1.12 o 
   3  -2  11        0.00       -1.26      0.84 o 
   4  -2  11        6.30        6.16      1.40 o 
  -5  -1  11        0.73        1.26      0.99 o 
  -4  -1  11        0.41       -0.28      0.88 o 
  -3  -1  11        0.40       -0.42      0.79 o 
  -2  -1  11        1.05        1.96      0.88 o 
  -1  -1  11        0.00       -0.65      0.43 o 
   0  -1  11        3.97        4.05      0.61 o 
   1  -1  11       13.37       15.13      1.68 o 
   2  -1  11        1.71        0.28      0.84 o 
   3  -1  11        0.76        0.56      1.12 o 
   4  -1  11        0.06        0.00      1.12 o 
   5  -1  11        0.03        0.56      1.12 o 
  -5   0  11        0.02       -0.12      0.88 o 
  -4   0  11        0.23       -0.70      0.79 o 
  -3   0  11        0.72        0.14      0.79 o 
  -2   0  11        1.41        1.43      0.88 o 
  -1   0  11       19.83       22.99      1.26 o 
   0   0  11      101.43      124.91      3.84 o 
   1   0  11        1.03       -0.11      0.47 o 
   2   0  11       43.26       42.02      2.80 o 
   3   0  11      192.66      212.08      8.68 o 
   4   0  11       72.68       72.28      4.20 o 
   5   0  11        5.75        5.88      1.40 o 
  -5   1  11        0.24        0.98      0.99 o 
  -4   1  11        0.70        0.37      0.88 o 
  -3   1  11        5.82        6.17      1.12 o 
  -2   1  11        1.96        0.42      1.26 o 
  -1   1  11        5.82        1.76      1.96 o 
   0   1  11        0.13        1.04      0.48 o 
   1   1  11        2.58        3.11      0.59 o 
   2   1  11        9.18        6.73      0.98 o 
   3   1  11       33.72       42.07      2.07 o 
   4   1  11        0.01        2.24      1.12 o 
   5   1  11       14.87       14.29      1.96 o 
  -5   2  11       13.24       10.17      1.28 o 
  -4   2  11       49.59       52.79      2.58 o 
  -3   2  11        9.53        9.88      1.19 o 
  -2   2  11        3.81        0.70      0.79 o 
  -1   2  11        0.86       -0.64      1.54 o 
   0   2  11        0.36        0.84      0.84 o 
   1   2  11       10.96       15.57      2.24 o 
   2   2  11        0.01       -0.73      0.84 o 
   3   2  11        1.57        0.48      1.54 o 
   4   2  11       22.71       29.16      1.78 o 
   5   2  11        2.72        3.92      1.40 o 
   6   2  11       13.77       11.77      1.96 o 
  -4   3  11       17.03       17.45      1.68 o 
  -3   3  11        7.89        7.15      0.99 o 
  -2   3  11        7.38        6.66      0.99 o 
  -1   3  11       15.25        8.68      1.68 o 
   0   3  11       51.59       49.79      1.98 o 
   1   3  11        7.72        6.73      0.98 o 
   2   3  11       19.11       18.62      1.68 o 
   3   3  11        9.07        7.78      1.40 o 
   4   3  11       36.37       45.82      2.18 o 
   5   3  11       21.19       29.54      1.87 o 
   6   3  11       38.72       45.39      3.36 o 
  -4   4  11        2.08        1.74      0.88 o 
  -3   4  11        1.53        1.26      0.79 o 
  -2   4  11        6.00        4.76      0.99 o 
  -1   4  11        0.39        0.84      1.12 o 
   0   4  11       73.28       71.19      3.50 o 
   1   4  11        0.22        0.84      0.84 o 
   2   4  11        2.81        4.55      0.98 o 
   3   4  11       19.16       20.49      1.39 o 
   4   4  11       12.38       11.66      1.14 o 
   5   4  11        5.25        6.03      0.99 o 
   6   4  11        0.01       -0.36      0.67 o 
  -4   5  11        0.44       -0.28      0.79 o 
  -3   5  11        0.75        0.56      0.79 o 
  -2   5  11        9.42        6.89      0.99 o 
  -1   5  11      290.17      334.07      8.91 o 
   0   5  11      377.20      391.17     25.07 o 
   1   5  11       30.47       28.58      2.24 o 
   2   5  11       13.14       11.49      1.68 o 
   3   5  11        2.60        3.75      0.67 o 
   4   5  11       20.54       18.99      1.48 o 
   5   5  11       19.79       22.06      1.68 o 
   6   5  11        1.70        2.02      0.88 o 
  -4   6  11        0.11       -0.56      1.68 o 
  -3   6  11        4.39        6.18      0.99 o 
  -2   6  11        0.59        0.12      0.67 o 
  -1   6  11       28.16       32.99      1.78 o 
   0   6  11       16.98       21.64      2.10 o 
   1   6  11        8.14        7.28      1.12 o 
   2   6  11        0.14        0.28      0.84 o 
   3   6  11        0.03        0.84      0.59 o 
   4   6  11        3.00        4.00      0.79 o 
   5   6  11        2.11        2.24      0.79 o 
   6   6  11        0.60       -0.20      0.67 o 
  -3   7  11       23.74       27.71      1.87 o 
  -2   7  11        4.58        5.22      0.88 o 
  -1   7  11        5.17        6.18      0.79 o 
   0   7  11       10.97       15.56      1.28 o 
   1   7  11       30.49       27.46      1.96 o 
   2   7  11       37.24       29.98      2.24 o 
   3   7  11       14.69       15.69      1.96 o 
   4   7  11        0.05        0.70      0.59 o 
   5   7  11        0.06       -0.60      0.67 o 
   6   7  11       13.31       16.37      1.68 o 
  -3   8  11        0.48       -0.25      1.54 o 
  -2   8  11        1.95        1.12      1.12 o 
  -1   8  11        0.02       -0.98      0.70 o 
   0   8  11        0.13       -0.50      0.47 o 
   1   8  11        3.39        2.52      0.84 o 
   2   8  11        0.39       -0.28      0.84 o 
   3   8  11        0.49        0.28      0.84 o 
   4   8  11        0.08        0.00      0.84 o 
   5   8  11        1.54        0.60      0.67 o 
   6   8  11        0.07        0.00      1.12 o 
  -2   9  11        5.21        3.80      0.99 o 
  -1   9  11        1.62        0.70      0.98 o 
   0   9  11        4.54        2.64      0.67 o 
   1   9  11        5.85        6.16      1.12 o 
   2   9  11        0.17       -0.28      0.84 o 
   3   9  11       18.67       18.77      1.96 o 
   4   9  11        0.20       -0.28      0.84 o 
   5   9  11        6.57        8.68      1.68 o 
  -1  10  11        7.44        6.55      0.99 o 
   0  10  11        0.13       -1.12      0.84 o 
   1  10  11       17.81       20.17      1.96 o 
   2  10  11        3.42        3.08      1.12 o 
   3  10  11        5.57        7.00      1.40 o 
   4  10  11        8.37       10.93      1.68 o 
   5  10  11       15.04       16.53      2.24 o 
   1  11  11        1.76        1.68      1.12 o 
   2  11  11        1.45        1.68      1.12 o 
   3  11  11        2.35        1.40      1.12 o 
   4  11  11        0.49        2.80      1.12 o 
  -2  -5  12        0.11       -1.15      0.88 o 
  -1  -5  12        0.05       -1.15      0.88 o 
   0  -5  12        0.35       -0.56      1.12 o 
  -3  -4  12        0.00       -0.28      1.40 o 
  -2  -4  12        0.15       -1.31      0.88 o 
  -1  -4  12        0.09       -1.25      0.88 o 
   0  -4  12        1.53        2.18      0.88 o 
   1  -4  12        0.32       -0.28      1.12 o 
   2  -4  12        0.06       -0.56      0.84 o 
  -3  -3  12        0.82        0.84      1.40 o 
  -2  -3  12        1.99        1.96      1.40 o 
  -1  -3  12       17.52       15.50      1.48 o 
   0  -3  12       58.45       68.14      2.75 o 
   1  -3  12        8.85       10.65      1.68 o 
   2  -3  12        1.15        1.12      1.12 o 
   3  -3  12        0.00       -1.26      0.84 o 
  -4  -2  12        0.14        0.28      0.99 o 
  -3  -2  12        0.01        0.00      0.99 o 
  -2  -2  12        0.05       -0.25      0.98 o 
  -1  -2  12        1.28        1.68      0.79 o 
   0  -2  12        0.41        0.04      0.67 o 
   1  -2  12        0.05       -1.12      0.84 o 
   2  -2  12        0.02       -1.26      0.84 o 
   3  -2  12        0.06       -1.26      0.84 o 
   4  -2  12        5.42        5.60      1.40 o 
  -4  -1  12        2.00        1.96      1.54 o 
  -3  -1  12        0.52       -0.22      0.88 o 
  -2  -1  12        0.01        0.22      0.88 o 
  -1  -1  12        5.44        4.38      0.88 o 
   0  -1  12        2.43        2.94      0.79 o 
   1  -1  12        1.38        1.40      0.84 o 
   2  -1  12       14.18       15.69      1.96 o 
   3  -1  12       43.26       45.95      3.36 o 
   4  -1  12       59.09       58.27      3.92 o 
  -4   0  12        0.20        0.28      0.99 o 
  -3   0  12        0.26       -1.12      0.99 o 
  -2   0  12        0.55        0.12      0.88 o 
  -1   0  12        1.58       -0.14      0.79 o 
   0   0  12        7.30        6.94      0.71 o 
   1   0  12        1.98        0.98      0.98 o 
   2   0  12       75.96       82.37      4.20 o 
   3   0  12      167.15      201.99      8.40 o 
   4   0  12       87.89       97.21      5.04 o 
   5   0  12        3.39        1.12      1.12 o 
  -4   1  12        3.81        2.24      0.99 o 
  -3   1  12        2.53        3.50      0.99 o 
  -2   1  12        0.56       -0.56      1.12 o 
  -1   1  12        0.15       -0.28      1.12 o 
   0   1  12        0.95       -0.28      0.84 o 
   1   1  12       10.95       14.87      1.54 o 
   2   1  12        6.20        7.09      1.26 o 
   3   1  12       81.84       89.93      4.48 o 
   4   1  12       51.91       59.39      3.64 o 
   5   1  12        0.49        1.40      1.12 o 
  -4   2  12        4.84        5.28      1.08 o 
  -3   2  12        0.42        0.40      0.88 o 
  -2   2  12        7.07        5.05      1.19 o 
  -1   2  12       49.34       58.27      3.36 o 
   0   2  12        1.58        0.28      0.59 o 
   1   2  12       18.39       23.93      1.68 o 
   2   2  12        0.13       -0.70      0.59 o 
   3   2  12       27.76       28.21      1.82 o 
   4   2  12        0.85        1.12      1.12 o 
   5   2  12        0.72        0.84      1.12 o 
  -4   3  12        0.03        0.31      0.88 o 
  -3   3  12       10.50        9.83      1.26 o 
  -2   3  12      117.38      115.57      3.96 o 
  -1   3  12      261.78      300.80      8.22 o 
   0   3  12       60.40       62.48      2.38 o 
   1   3  12        0.03        0.00      0.84 o 
   2   3  12        1.38        1.40      0.59 o 
   3   3  12        0.21       -0.42      0.70 o 
   4   3  12        0.13       -0.14      0.59 o 
   5   3  12        5.84        8.12      1.68 o 
  -4   4  12        2.09        2.66      0.99 o 
  -3   4  12       10.10        7.83      1.19 o 
  -2   4  12      184.96      194.17     12.89 o 
  -1   4  12      541.55      620.12     15.97 o 
   0   4  12       39.11       40.90      2.80 o 
   1   4  12        6.84        5.88      1.12 o 
   2   4  12        5.39        4.76      1.12 o 
   3   4  12        0.04       -0.42      0.59 o 
   4   4  12        4.02        2.38      0.79 o 
   5   4  12        1.60        2.80      0.79 o 
   6   4  12        0.55        0.56      0.79 o 
  -3   5  12        0.73        0.42      0.98 o 
  -2   5  12        9.20        8.55      0.99 o 
  -1   5  12        2.01        1.54      0.79 o 
   0   5  12       15.98       12.61      1.68 o 
   1   5  12       11.04        8.12      1.12 o 
   2   5  12        5.32        2.52      0.84 o 
   3   5  12       24.64       23.69      1.58 o 
   4   5  12        8.71        8.16      0.99 o 
   5   5  12        3.90        6.53      1.08 o 
   6   5  12        0.30        0.28      0.79 o 
  -3   6  12        1.59        1.59      1.68 o 
  -2   6  12        0.90        0.16      0.67 o 
  -1   6  12        5.55        4.46      1.12 o 
   0   6  12        0.06        0.28      0.84 o 
   1   6  12      115.13      105.34      4.76 o 
   2   6  12      106.79       72.28      3.64 o 
   3   6  12      239.62      202.27      8.40 o 
   4   6  12        0.00        0.28      0.59 o 
   5   6  12       15.05       17.56      2.38 o 
   6   6  12        3.40        3.64      0.99 o 
  -3   7  12        0.27       -1.26      1.54 o 
  -2   7  12        7.10        7.55      0.99 o 
  -1   7  12        1.87        2.24      0.84 o 
   0   7  12        0.33        0.56      0.84 o 
   1   7  12       13.76       12.33      1.68 o 
   2   7  12        8.26        7.56      1.12 o 
   3   7  12       17.08       16.81      1.96 o 
   4   7  12        3.15        3.64      1.12 o 
   5   7  12        0.39        0.04      0.67 o 
  -2   8  12       11.44       11.01      1.54 o 
  -1   8  12        5.00        4.78      1.96 o 
   0   8  12        4.92        4.20      1.12 o 
   1   8  12       13.00       11.21      1.40 o 
   2   8  12       24.39       20.17      1.96 o 
   3   8  12       21.44       19.89      1.96 o 
   4   8  12        1.59        2.80      1.12 o 
   5   8  12        3.46        2.05      0.88 o 
  -1   9  12        0.05       -1.12      0.84 o 
   0   9  12        2.45        0.84      0.84 o 
   1   9  12        5.64        6.72      1.12 o 
   2   9  12        0.14        0.00      0.84 o 
   3   9  12        0.86        0.84      0.84 o 
   4   9  12        6.04        6.16      1.40 o 
   0  10  12        1.07        0.84      1.12 o 
   1  10  12        0.18       -0.28      0.84 o 
   2  10  12        0.11       -0.56      0.84 o 
   3  10  12        0.06       -0.84      0.84 o 
   4  10  12        7.25        6.16      1.40 o 
   1  11  12        1.74        1.40      1.12 o 
   2  11  12        6.17        8.12      1.40 o 
   3  11  12        4.20        4.76      1.40 o 
  -1  -4  13        0.01       -1.21      0.88 o 
   0  -4  13        0.39       -1.40      1.12 o 
  -2  -3  13        0.33       -1.12      1.40 o 
  -1  -3  13        0.01       -1.08      0.72 o 
   0  -3  13        2.64        2.80      1.12 o 
   1  -3  13        1.10        1.12      1.12 o 
   2  -3  13        0.71        0.00      1.12 o 
  -3  -2  13        0.06       -1.12      0.99 o 
  -2  -2  13        0.52       -0.56      1.40 o 
  -1  -2  13       23.39       29.98      3.08 o 
   0  -2  13       13.70       17.37      2.24 o 
   1  -2  13        0.72        0.28      1.12 o 
   2  -2  13       33.99       42.02      3.08 o 
   3  -2  13       30.31       39.50      3.08 o 
  -3  -1  13        0.02       -1.49      0.99 o 
  -2  -1  13        0.09       -1.31      0.88 o 
  -1  -1  13        0.90       -0.42      0.98 o 
   0  -1  13        0.12        1.40      0.84 o 
   1  -1  13        5.04        7.00      1.40 o 
   2  -1  13        2.51        3.08      1.12 o 
   3  -1  13        0.82        2.24      1.40 o 
  -3   0  13        0.29       -0.98      2.10 o 
  -2   0  13        0.00       -1.31      0.88 o 
  -1   0  13        0.74        0.44      0.88 o 
   0   0  13        0.78       -0.56      0.84 o 
   1   0  13        0.89        2.52      1.12 o 
   2   0  13        0.12        0.00      0.84 o 
   3   0  13        9.07       15.41      2.24 o 
   4   0  13        1.12        1.12      1.12 o 
  -4   1  13        7.42        6.72      1.68 o 
  -3   1  13        0.00       -0.28      0.99 o 
  -2   1  13        0.10       -1.19      0.79 o 
  -1   1  13        7.49        5.01      1.82 o 
   0   1  13        1.76        1.40      1.12 o 
   1   1  13        0.31       -0.56      0.84 o 
   2   1  13        2.82        4.20      1.12 o 
   3   1  13       28.70       33.62      2.80 o 
   4   1  13        5.71        5.32      1.40 o 
  -4   2  13        0.47        1.12      1.40 o 
  -3   2  13        1.23        1.26      0.99 o 
  -2   2  13        0.19        1.26      0.99 o 
  -1   2  13       15.83       16.76      1.68 o 
   0   2  13       11.14        9.53      1.40 o 
   1   2  13        1.15        0.56      0.84 o 
   2   2  13        1.30        1.12      0.59 o 
   3   2  13       17.53       24.89      1.58 o 
   4   2  13        5.13        3.64      1.40 o 
   5   2  13        1.90        1.40      1.12 o 
  -3   3  13        0.21       -0.19      0.88 o 
  -2   3  13       66.29       85.32      7.00 o 
  -1   3  13      194.95      240.79     14.01 o 
   0   3  13      103.96      101.98      4.76 o 
   1   3  13        2.45        1.12      0.84 o 
   2   3  13        0.03       -0.28      0.84 o 
   3   3  13        0.01        0.00      0.59 o 
   4   3  13        0.00        0.20      0.67 o 
   5   3  13        3.85        4.20      1.40 o 
  -3   4  13        0.89        0.50      0.88 o 
  -2   4  13        9.15       12.74      3.92 o 
  -1   4  13       13.66       10.93      1.68 o 
   0   4  13        0.20        0.00      0.84 o 
   1   4  13        5.00        3.08      1.12 o 
   2   4  13        0.14       -0.56      0.84 o 
   3   4  13        1.18        1.20      0.67 o 
   4   4  13        0.25       -0.42      0.59 o 
   5   4  13        0.15        0.28      0.79 o 
  -3   5  13       12.48       10.65      1.68 o 
  -2   5  13       10.97       12.59      2.94 o 
  -1   5  13        4.61        4.38      0.79 o 
   0   5  13        7.19        4.48      1.12 o 
   1   5  13       26.25       22.97      1.96 o 
   2   5  13        2.61        1.68      0.84 o 
   3   5  13        2.78        2.80      1.12 o 
   4   5  13        0.50        0.14      0.98 o 
   5   5  13        6.54        5.79      1.26 o 
  -3   6  13        0.02       -0.75      0.88 o 
  -2   6  13        0.39       -0.64      0.67 o 
  -1   6  13        1.34        0.00      0.59 o 
   0   6  13        0.27       -0.84      0.84 o 
   1   6  13        1.88        1.40      0.84 o 
   2   6  13        0.02        0.00      0.84 o 
   3   6  13        0.58        1.12      0.84 o 
   4   6  13        0.46       -0.28      0.84 o 
   5   6  13        0.13        0.42      0.79 o 
  -2   7  13        1.42        0.28      0.84 o 
  -1   7  13        0.07       -0.56      1.12 o 
   0   7  13        0.06       -0.84      0.84 o 
   1   7  13        8.13        7.28      1.12 o 
   2   7  13       17.40       14.85      1.68 o 
   3   7  13        7.73        5.88      1.12 o 
   4   7  13        0.64        0.56      0.84 o 
   5   7  13       13.92       20.67      1.78 o 
  -1   8  13        2.32        0.28      1.12 o 
   0   8  13        2.86        2.80      1.12 o 
   1   8  13       17.30       15.97      1.96 o 
   2   8  13        2.50        3.08      1.12 o 
   3   8  13       12.63       16.81      1.96 o 
   4   8  13        0.49        1.12      0.84 o 
  -1   9  13       12.64       10.93      1.68 o 
   0   9  13        8.52        9.25      1.40 o 
   1   9  13        0.70       -0.84      0.84 o 
   2   9  13        0.24        0.00      0.84 o 
   3   9  13        6.73       10.65      1.68 o 
   4   9  13        0.21       -0.28      0.84 o 
   1  10  13       22.11       29.14      2.52 o 
   2  10  13        5.34        6.72      1.40 o 
   3  10  13        0.89        0.00      0.84 o 
   0  -2  14        0.94        0.84      1.12 o 
   1  -2  14        3.73        4.48      1.40 o 
  -2  -1  14        0.12       -1.49      0.99 o 
   1  -1  14        0.00       -1.12      0.84 o 
   2  -1  14       11.48       17.65      2.24 o 
  -2   0  14        8.42        7.38      1.28 o 
  -1   0  14        2.26        0.56      1.12 o 
   2   0  14        7.57       10.65      1.68 o 
   3   0  14        1.04        0.28      1.12 o 
  -3   1  14       15.78       17.81      4.62 o 
  -2   1  14       65.64       85.72      8.82 o 
  -1   1  14       49.62       62.76      3.92 o 
   0   1  14        4.64        1.96      1.12 o 
   1   1  14        0.02       -0.84      0.84 o 
   2   1  14        0.10       -0.56      0.84 o 
   3   1  14        0.33        0.00      1.12 o 
  -3   2  14       22.37       28.96      2.66 o 
  -2   2  14      135.57      171.78     11.21 o 
  -1   2  14       75.74       94.97      5.04 o 
   0   2  14        3.11        2.24      1.12 o 
   1   2  14        0.48        0.00      0.84 o 
   2   2  14        1.85        2.24      1.12 o 
   3   2  14        3.76        4.76      1.40 o 
   4   2  14        1.45        1.40      1.12 o 
  -3   3  14        0.10        1.40      1.40 o 
  -2   3  14        1.97        2.66      1.26 o 
  -1   3  14        0.50        0.28      1.12 o 
   0   3  14        9.05        7.84      1.40 o 
   1   3  14        2.87        1.40      1.12 o 
   2   3  14        5.46        1.96      1.12 o 
   3   3  14        9.53       11.39      1.12 o 
   4   3  14        0.87        1.12      1.12 o 
  -2   4  14        0.02       -0.28      0.88 o 
  -1   4  14        9.03        4.48      1.40 o 
   0   4  14       16.32       15.41      2.24 o 
   1   4  14       67.74       71.72      3.92 o 
   2   4  14      106.80       96.09      4.76 o 
   3   4  14       34.75       35.58      2.80 o 
   4   4  14        2.74        4.03      0.88 o 
  -2   5  14        1.82        1.26      0.99 o 
  -1   5  14        0.54       -1.12      1.12 o 
   0   5  14        2.42        0.84      1.12 o 
   1   5  14       12.62       13.17      1.96 o 
   2   5  14        7.82        4.48      1.12 o 
   3   5  14        2.30        2.80      1.12 o 
   4   5  14        2.25        2.24      1.12 o 
  -2   6  14        4.04        2.80      0.99 o 
  -1   6  14        0.48       -0.56      1.12 o 
   0   6  14        2.37        1.96      1.12 o 
   1   6  14        0.01       -0.28      0.84 o 
   2   6  14       30.09       27.74      2.24 o 
   3   6  14        0.37        0.00      0.84 o 
   4   6  14        0.35        0.28      0.84 o 
  -1   7  14        0.09       -1.68      1.12 o 
   0   7  14        6.19        6.16      1.40 o 
   1   7  14        0.36        0.00      0.84 o 
   2   7  14        0.51       -0.56      0.84 o 
   3   7  14        1.95        0.56      0.84 o 
   4   7  14        2.92        3.08      1.12 o 
  -1   8  14        0.25       -1.12      1.12 o 
   0   8  14        0.09       -0.84      0.84 o 
   1   8  14        0.05       -0.56      0.84 o 
   2   8  14        0.00       -0.56      0.84 o 
   3   8  14        1.00       -0.28      0.84 o 
   1   9  14        4.27        4.48      1.12 o 
   2   9  14        6.64        8.12      1.40 o 
  -1   0  15        5.96        4.20      1.40 o 
   2   0  15        3.58        3.36      1.40 o 
  -1   1  15       61.45       72.84      4.20 o 
   0   1  15        3.54       -0.28      1.12 o 
  -2   2  15        3.98        5.28      1.68 o 
  -1   2  15        1.52        0.56      1.40 o 
   0   2  15        1.07       -1.12      1.12 o 
   1   2  15        1.94       -0.28      1.12 o 
  -2   3  15       15.79       15.41      2.24 o 
  -1   3  15        2.36        0.28      1.12 o 
   0   3  15        7.59        4.48      1.40 o 
   1   3  15        1.15        0.84      1.12 o 
   2   3  15        0.05       -0.84      0.84 o 
   3   3  15        0.24       -0.28      0.84 o 
  -1   4  15        3.38        1.96      1.40 o 
   0   4  15        0.07       -1.26      0.84 o 
   1   4  15        0.86        0.00      0.84 o 
   2   4  15        0.34        0.28      0.84 o 
   3   4  15        0.39       -0.84      0.84 o 
  -1   5  15        0.03       -1.40      1.12 o 
   0   5  15        2.08        0.00      1.12 o 
   1   5  15        1.43       -0.28      0.84 o 
   2   5  15       11.94        9.25      1.40 o 
   3   5  15        2.62        1.12      1.12 o 
   0   6  15        2.87        1.96      1.12 o 
   1   6  15        6.46        7.84      1.40 o 
   2   6  15        0.70        0.00      0.84 o 
   3   6  15        5.49        4.48      1.12 o 
   0   7  15        7.04        7.28      1.40 o 
   1   7  15        0.63       -0.28      0.84 o 
   2   7  15        0.46        0.00      0.84 o 
   3   7  15        0.29        0.56      1.12 o 
   0   3  16        4.40        1.40      1.40 o 
   1   3  16        4.05        3.64      1.12 o 
   0   4  16        0.20       -1.68      1.12 o 
   1   4  16        3.55        1.68      1.12 o 
   2   4  16        3.04        2.80      1.12 o 
   1   5  16        0.10       -0.28      0.84 o 
                                                 
